# Supplementary material for: In search of the altering salivary proteome in metastatic breast and ovarian cancers
Source: FASEB Bioadv. 2019 Jan 30;1(3):191–207. doi: 10.1096/fba.2018-00029 (PMC6996400; doi:10.1096/fba.2018-00029)
Supplement: Supplementary file 2 [file FBA2-1-191-s002.xlsx]

## Sheet: Total protein-Table S1
Supplementry material, Table1: Total proteins identified by mass-spectrometry
Accession	Description	Peptides	Abundance: F1: Sample, 1, CAOAC	Abundance: F8: Sample, 2, CAOAC	Abundance: F2: Control, 1, HS	Abundance: F3: Control, 2, HS	Abundance: F4: Sample, 1, CAO	Abundance: F5: Sample, 2, CAO	Abundance: F6: Sample, 1, CAB	Abundance: F7: Sample, 2, CAB	Abundances (Grouped) CV [%]: HS, Control	Abundances (Grouped) CV [%]: CAB, Sample	Abundances (Grouped) CV [%]: CAO, Sample	Abundances (Grouped) CV [%]: COAC, Sample
P02768	Serum albumin OS=Homo sapiens GN=ALB PE=1 SV=2	104	1.08705e+10	1.0734e+10	1.3035e+10	1.29178e+10	4.53221e+09	4.29016e+09	1.19206e+10	1.04381e+10	3.07	2.01	1.41	2.88
Q9HC84	Mucin-5B OS=Homo sapiens GN=MUC5B PE=1 SV=3	101	1.50421e+09	1.38962e+09	1.36067e+09	1.28635e+09	1.00906e+09	8.44082e+08	2.05693e+09	1.82271e+09	0.27	2.85	10.14	1.83
P02788	Lactotransferrin OS=Homo sapiens GN=LTF PE=1 SV=6	76	2.16015e+09	2.07644e+09	1.10562e+09	1.12636e+09	8.26363e+08	8.37854e+08	1.27611e+09	1.14877e+09	5.02	3.96	3.44	0.98
P02787	Serotransferrin OS=Homo sapiens GN=TF PE=1 SV=3	70	4.69377e+08	4.83855e+08	5.85826e+08	5.47231e+08	1.35375e+08	1.22221e+08	5.52775e+08	4.82927e+08	1.11	1.85	4.76	5.92
P04745	Alpha-amylase 1 OS=Homo sapiens GN=AMY1A PE=1 SV=2	61	4.50956e+09	4.24736e+09	2.43212e+09	2.25515e+09	1.15257e+09	1.22383e+09	1.99502e+09	1.61886e+09	1.64	3.38	6.7	0.46
P01833	Polymeric immunoglobulin receptor OS=Homo sapiens GN=PIGR PE=1 SV=4	57	2.01497e+09	2.04482e+09	1.85404e+09	1.62326e+09	1.27896e+09	1.36742e+09	2.27832e+09	1.93781e+09	5.69	0.05	7.19	4.81
P19961	Alpha-amylase 2B OS=Homo sapiens GN=AMY2B PE=1 SV=1	53
P04746	Pancreatic alpha-amylase OS=Homo sapiens GN=AMY2A PE=1 SV=2	46	118736	128033	1.77412e+06	593492	1.54946e+06	2.3032e+06			67.7		30.03	9.09
P01024	Complement C3 OS=Homo sapiens GN=C3 PE=1 SV=2	39	8.1685e+07	9.25058e+07	9.54134e+07	9.17722e+07	4.48147e+07	4.76104e+07	1.06395e+08	9.79992e+07	0.95	5.58	6.74	12.54
P26038	Moesin OS=Homo sapiens GN=MSN PE=1 SV=3	34	2.52468e+07	2.20998e+07	3.01387e+07	3.0757e+07	3.05953e+07	3.11279e+07	8.65355e+07	7.8905e+07	5.14	4.87	3.69	5.63
P25311	Zinc-alpha-2-glycoprotein OS=Homo sapiens GN=AZGP1 PE=1 SV=2	34	9.85086e+08	8.47993e+08	6.47264e+08	5.6391e+08	3.7347e+08	2.85033e+08	5.37464e+08	4.6334e+08	6.04	0.9	16.56	6.82
P00738	Haptoglobin OS=Homo sapiens GN=HP PE=1 SV=1	32	3.01845e+08	2.93734e+08	5.58385e+08	5.3615e+08	2.69633e+08	2.55032e+08	1.23116e+09	9.58114e+08	0.83	6.33	1.47	1.85
P60709	Actin, cytoplasmic 1 OS=Homo sapiens GN=ACTB PE=1 SV=1	29	3.13435e+08	3.23827e+08	478080122	4.38911e+08	3.43251e+08	3.7355e+08	1.25105e+09	1.15905e+09	2.34	5.99	8.44	6.08
P63261	Actin, cytoplasmic 2 OS=Homo sapiens GN=ACTG1 PE=1 SV=1	29	114993	66112.4	225101	367466	270306	399821	566298	678798	37.45	23.98	29.7	34.64
P01023	Alpha-2-macroglobulin OS=Homo sapiens GN=A2M PE=1 SV=3	29	6.10947e+07	5.27237e+07	8.22645e+07	7.93863e+07	9.76534e+06	1.13853e+07	8.75495e+07	6.19407e+07	1.19	13.03	13.28	6.64
P06733	Alpha-enolase OS=Homo sapiens GN=ENO1 PE=1 SV=2	29	4.2905e+07	4.1582e+07	5.30318e+07	4.97592e+07	6.16647e+07	6.21271e+07	1.6209e+08	1.30862e+08	0.8	3.73	3	1.56
P01876	Ig alpha-1 chain C region OS=Homo sapiens GN=IGHA1 PE=1 SV=2	29	4.84781e+09	4.57018e+09	3.5168e+09	3.80986e+09	2.40275e+09	2.50141e+09	3.6788e+09	3.1182e+09	9.35	0.29	5.31	0.39
P22079	Lactoperoxidase OS=Homo sapiens GN=LPO PE=1 SV=2	29	1.72686e+08	1.76763e+08	1.20439e+08	1.31239e+08	1.10258e+08	1.07197e+08	1.58558e+08	1.70137e+08	9.76	16.31	0.48	5.42
P05164	Myeloperoxidase OS=Homo sapiens GN=MPO PE=1 SV=1	29	4.02492e+07	3.59829e+07	3.14091e+07	2.87696e+07	2.01213e+07	2.11203e+07	5.72108e+07	4.96695e+07	2.5	1.4	5.89	4.15
Q9UGM3	Deleted in malignant brain tumors 1 protein OS=Homo sapiens GN=DMBT1 PE=1 SV=2	28	3.89981e+08	3.08446e+08	4.09406e+08	3.8522e+08	2.5471e+08	2.36739e+08	3.39828e+08	2.90322e+08	0.6	0.26	2.71	12.77
P04075	Fructose-bisphosphate aldolase A OS=Homo sapiens GN=ALDOA PE=1 SV=2	28	6.26939e+07	6.397e+07	5.87981e+07	5.35795e+07	6.30257e+07	6.87724e+07	2.10678e+08	1.78229e+08	2.87	0.43	8.63	5.2
Q9Y6R7	IgGFc-binding protein OS=Homo sapiens GN=FCGBP PE=1 SV=3	28	4.44675e+07	4.04278e+07	4.23859e+07	2.44837e+07	1.47124e+07	1.5346e+07	4.20312e+07	2.90704e+07	34.4	14.62	5.45	2.96
P14618	Pyruvate kinase PKM OS=Homo sapiens GN=PKM PE=1 SV=4	28	7.42247e+06	5.86226e+06	1.09036e+07	9.23811e+06	2.51011e+07	2.66052e+07	1.15982e+08	9.83386e+07	8.01	0.27	6.58	12.87
P01009	Alpha-1-antitrypsin OS=Homo sapiens GN=SERPINA1 PE=1 SV=3	26	225441139	5.04017e+08	1.48615e+08	1.37609e+08	6.30071e+07	6.7192e+07	1.91243e+08	3.67683e+08	1.74	54.63	7.01	57.2
P04264	Keratin, type II cytoskeletal 1 OS=Homo sapiens GN=KRT1 PE=1 SV=6	26	1.39555e+07	1.1479e+07	3.85697e+07	3.10111e+07	2.06087e+06	2.14848e+06	9.0297e+06	5.86061e+06	11.69	19.05	5.41	10.02
P29401	Transketolase OS=Homo sapiens GN=TKT PE=1 SV=3	25	4.10073e+07	4.15058e+07	6.32627e+07	5.09008e+07	3.97557e+07	4.23176e+07	1.83016e+08	1.49808e+08	11.64	2.76	6.88	4.63
P01877	Ig alpha-2 chain C region OS=Homo sapiens GN=IGHA2 PE=1 SV=3	24	3.34579e+08	3.1722e+08	2.71517e+08	2.69187e+08	2.0626e+08	176393493	1.69811e+08	1.75518e+08	3.1	13.69	8.58	0.01
P01871	Ig mu chain C region OS=Homo sapiens GN=IGHM PE=1 SV=3	24	1.55092e+08	1.3537e+08	1.63876e+08	1.47768e+08	4.67638e+07	4.54757e+07	6.54841e+07	4.68846e+07	3.61	12.2	0.49	5.84
P0DMV9	Heat shock 70 kDa protein 1B OS=Homo sapiens GN=HSPA1B PE=1 SV=1	23	1.85745e+07	4.14424e+07	2.91346e+07	2.28892e+07	2.44333e+07	2.10569e+07	8.50975e+07	7.34598e+07	13.32	1	8.04	57.08
P01857	Ig gamma-1 chain C region OS=Homo sapiens GN=IGHG1 PE=1 SV=1	21	2.90124e+08	2.5883e+08	3.12941e+08	2.896e+08	1.31042e+08	1.25894e+08	3.34765e+08	2.83643e+08	1.78	0.32	0.37	4.29
P80303	Nucleobindin-2 OS=Homo sapiens GN=NUCB2 PE=1 SV=2	21	8.85809e+07	7.61828e+07	2.60439e+07	2.10895e+07	1.36052e+07	9.01544e+06	3.09699e+07	2.7183e+07	11.19	2.18	26.32	6.88
P02647	Apolipoprotein A-I OS=Homo sapiens GN=APOA1 PE=1 SV=1	20	7.82077e+07	7.4471e+07	2.24032e+08	1.6684e+08	6.9153e+07	7.3061e+07	2.44499e+08	2.10235e+08	17.05	0.72	6.35	0.31
P02671	Fibrinogen alpha chain OS=Homo sapiens GN=FGA PE=1 SV=2	20	1.66589e+07	2.15394e+07	4.12327e+07	2.08818e+07	4.05618e+07	3.53884e+07	2.71956e+07	2.59063e+07	43	7.96	7.17	22.01
P01860	Ig gamma-3 chain C region OS=Homo sapiens GN=IGHG3 PE=1 SV=2	20	9.92448e+07	8.45163e+07	8.67497e+07	7.41496e+07	3.02001e+07	3.4956e+07	6.37372e+07	5.38561e+07	7.39	0.51	12.77	7.58
P01859	Ig gamma-2 chain C region OS=Homo sapiens GN=IGHG2 PE=1 SV=2	19	5.43808e+07	5.46922e+07	4.67305e+07	4.22085e+07	3.10604e+07	3.00977e+07	5.68795e+07	5.75994e+07	3.49	12.26	0.24	4.18
P37837	Transaldolase OS=Homo sapiens GN=TALDO1 PE=1 SV=2	19	1.78461e+07	1.42071e+07	1.50697e+07	1.28161e+07	1.24576e+07	1.38433e+07	5.8016e+07	4.34342e+07	7.74	9.06	9.91	12.32
P68032	Actin, alpha cardiac muscle 1 OS=Homo sapiens GN=ACTC1 PE=1 SV=1	18	9.51897e+06	6.40103e+06	4.2352e+06	5.20591e+06	803820	621848	7.88179e+06	5.50151e+06	18.2	13.98	15.62	24.05
P68133	Actin, alpha skeletal muscle OS=Homo sapiens GN=ACTA1 PE=1 SV=1	18	9.51897e+06	6.40103e+06	4.2352e+06	5.20591e+06	803820	621848	7.88179e+06	5.50151e+06	18.2	13.98	15.62	24.05
P01036	Cystatin-S OS=Homo sapiens GN=CST4 PE=1 SV=3	18	4.51711e+09	5.34441e+09	4.58004e+09	4.11677e+09	2.03283e+09	2.13117e+09	3.37598e+09	2.58413e+09	3.83	7.5	5.81	15.6
P06396	Gelsolin OS=Homo sapiens GN=GSN PE=1 SV=1	18	706466221	1.02612e+07	1.81396e+07	1.38304e+07	1.85157e+07	1.70501e+07	3.44059e+08	2.818e+07	15.41	116.59	3.36	137.15
P00558	Phosphoglycerate kinase 1 OS=Homo sapiens GN=PGK1 PE=1 SV=3	18	2.0507e+07	1.48066e+07	2.03453e+07	2.22878e+07	2.42127e+07	2.10969e+07	9.1802e+07	6.1606e+07	10.14	16.73	7.27	19.14
P62736	Actin, aortic smooth muscle OS=Homo sapiens GN=ACTA2 PE=1 SV=1	17	9.51897e+06	6.40103e+06	4.2352e+06	5.20591e+06	803820	621848	7.88179e+06	5.50151e+06	18.2	13.98	15.62	24.05
P63267	Actin, gamma-enteric smooth muscle OS=Homo sapiens GN=ACTG2 PE=1 SV=1	17	9.51897e+06	6.40103e+06	4.2352e+06	5.20591e+06	803820	621848	7.88179e+06	5.50151e+06	18.2	13.98	15.62	24.05
P02675	Fibrinogen beta chain OS=Homo sapiens GN=FGB PE=1 SV=2	17	2.13286e+07	1.34663e+07	1.99755e+07	1.76093e+07	2.06075e+07	1.73987e+07	1.77121e+07	1.65119e+07	5.21	6.43	9.49	28.35
P04406	Glyceraldehyde-3-phosphate dehydrogenase OS=Homo sapiens GN=GAPDH PE=1 SV=3	17	5.94418e+07	4.42103e+07	3.27356e+07	2.60779e+07	4.19864e+07	3.91085e+07	1.39709e+08	1.00478e+08	12.34	11.88	2.55	17.07
P01861	Ig gamma-4 chain C region OS=Homo sapiens GN=IGHG4 PE=1 SV=1	17	5.00048e+08	3.94652e+08	2.1774e+08	1.51381e+08	1.70693e+08	1.55609e+08	2.28168e+08	1.34903e+08	21.82	25.48	4.07	12.92
P13796	Plastin-2 OS=Homo sapiens GN=LCP1 PE=1 SV=6	17	1.8019e+07	1.43823e+07	2.40098e+07	1.83849e+07	1.05497e+07	6.3456e+06	4.74687e+07	3.81434e+07	15.11	4.07	32.86	12.13
P31146	Coronin-1A OS=Homo sapiens GN=CORO1A PE=1 SV=4	16	3.51908e+06	1.01045e+06	4.12943e+07	2.30365e+07	8.79965e+07	7.36455e+07	1.94916e+08	1.40718e+08	36.71	11.61	10.1	75.67
P09228	Cystatin-SA OS=Homo sapiens GN=CST2 PE=1 SV=1	16	8.16848e+08	6.97597e+08	5.8656e+08	6.40309e+08	2.6968e+08	2.65516e+08	3.9695e+08	3.97595e+08	9.89	11.49	1.37	7.38
P11142	Heat shock cognate 71 kDa protein OS=Homo sapiens GN=HSPA8 PE=1 SV=1	16	5.29702e+06	4.03955e+06	6.08686e+06	7.70348e+06	6.1016e+06	6.11716e+06	1.74796e+07	1.24973e+07	20.22	12.3	2.65	15.33
P04220	Ig mu heavy chain disease protein OS=Homo sapiens PE=1 SV=1	16	9.40785e+07	7.51434e+07	8.24345e+07	7.98872e+07	2.50225e+07	2.42524e+07	3.85511e+07	3.12953e+07	1.49	3.35	0.26	12.09
P61626	Lysozyme C OS=Homo sapiens GN=LYZ PE=1 SV=1	16	3.62045e+09	2.67858e+09	3.14132e+09	2.8083e+09	3.83356e+09	3.5816e+09	3.86139e+09	2.99047e+09	4.22	6.67	2.34	17.44
P52566	Rho GDP-dissociation inhibitor 2 OS=Homo sapiens GN=ARHGDIB PE=1 SV=3	16	1.98607e+07	1.85363e+07	5.59841e+07	4.67844e+07	3.721e+07	3.05658e+07	1.55044e+08	1.58482e+08	8.98	12.91	11.42	1.1
Q6UWP8	Suprabasin OS=Homo sapiens GN=SBSN PE=1 SV=2	16	9.70352e+07	9.91272e+07	3.1704e+06	3.24338e+06	1.93288e+06	1.38649e+06	2.53524e+06	4.56261e+06	5.31	50.61	20.87	5.28
P03973	Antileukoproteinase OS=Homo sapiens GN=SLPI PE=1 SV=2	15	5.86617e+08	6.43768e+08	2.31653e+08	2.10687e+08	5.61267e+08	6.10059e+08	2.5666e+08	1.99703e+08	3	6.34	8.35	10.33
P10909	Clusterin OS=Homo sapiens GN=CLU PE=1 SV=1	15	1.88045e+07	1.24034e+07	2.00539e+07	1.79584e+07	2.12789e+07	1.80842e+07	1.88062e+07	1.85954e+07	4.1	10.58	9.02	25.37
P01037	Cystatin-SN OS=Homo sapiens GN=CST1 PE=1 SV=3	15	1.86847e+09	1.55656e+09	1.65506e+09	1.49666e+09	4.42643e+08	3.64754e+08	1.06258e+09	8.96573e+08	3.41	0.61	11.19	9.13
P54108	Cysteine-rich secretory protein 3 OS=Homo sapiens GN=CRISP3 PE=1 SV=1	15	6.71441e+08	7.72841e+08	7.02772e+08	5.84933e+08	8.9545e+08	9.81922e+08	9.25409e+08	8.08003e+08	9.26	1.8	8.97	13.68
P01834	Ig kappa chain C region OS=Homo sapiens GN=IGKC PE=1 SV=1	15	4.68077e+08	4.68281e+08	3.14036e+08	3.30638e+08	2.03266e+08	2.10061e+08	2.70233e+08	3.2103e+08	7.34	23.36	4.79	3.81
P13645	Keratin, type I cytoskeletal 10 OS=Homo sapiens GN=KRT10 PE=1 SV=6	15	6.1694e+06	9.01791e+06	2.1666e+07	2.08451e+07	320199	565250	2.18287e+06	5.33059e+06	0.97	68.32	41.41	30.15
P30740	Leukocyte elastase inhibitor OS=Homo sapiens GN=SERPINB1 PE=1 SV=1	15	1.56948e+07	1.72709e+07	1.20107e+07	1.08921e+07	4.70112e+06	4.95939e+06	2.46477e+07	1.53702e+07	3.21	21.82	6.25	10.52
P31025	Lipocalin-1 OS=Homo sapiens GN=LCN1 PE=1 SV=1	15	4.5793e+08	4.50066e+08	2.43576e+08	2.3031e+08	2.21625e+08	2.30615e+08	5.05907e+08	4.43519e+08	0.26	2.09	5.28	2.55
P07737	Profilin-1 OS=Homo sapiens GN=PFN1 PE=1 SV=2	15	9.37981e+07	8.3298e+07	2.02564e+08	1.39592e+08	1.75677e+08	1.23261e+08	3.89597e+08	3.98755e+08	22.43	13	22.4	4.62
P60174	Triosephosphate isomerase OS=Homo sapiens GN=TPI1 PE=1 SV=3	15	5.22982e+07	4.31692e+07	5.46769e+07	4.29818e+07	3.89635e+07	2.88906e+07	1.04561e+08	8.29059e+07	13.27	5.01	18.57	9.77
P04040	Catalase OS=Homo sapiens GN=CAT PE=1 SV=3	14	4.56781e+06	3.51482e+06	8.84629e+06	1.09101e+07	3.78899e+06	3.59098e+06	3.07571e+07	2.18648e+07	18.43	12.7	1.33	14.7
P15311	Ezrin OS=Homo sapiens GN=EZR PE=1 SV=4	14	3.71184e+06	1.86317e+06	550180	265349	386413	290396	4.65446e+06	2.97294e+06	46.11	20.16	17.64	43.51
P68871	Hemoglobin subunit beta OS=Homo sapiens GN=HBB PE=1 SV=2	14	2.27872e+08	1.94005e+08	3.27529e+08	2.8174e+08	2.50538e+07	2.80377e+07	5.4796e+08	4.83595e+08	6.94	2.56	10.41	7.59
B9A064	Immunoglobulin lambda-like polypeptide 5 OS=Homo sapiens GN=IGLL5 PE=2 SV=2	14	1.27289e+09	1.39149e+09	1.04686e+09	1.05094e+09	1.03341e+09	8.76793e+08	1.22603e+09	9.84455e+08	3.98	4.12	9.14	10.06
P14780	Matrix metalloproteinase-9 OS=Homo sapiens GN=MMP9 PE=1 SV=3	14	1.93709e+07	1.67501e+07	1.18124e+07	1.2196e+07	8.12038e+06	7.57916e+06	1.59402e+07	1.46047e+07	5.96	5.21	2.41	6.5
Q6P5S2	Protein LEG1 homolog OS=Homo sapiens GN=LEG1 PE=1 SV=2	14	3.03457e+08	2.79277e+08	3.36473e+08	2.10521e+08	1.92414e+08	1.85319e+08	2.19761e+08	1.69244e+08	29.04	7.07	0.19	2.1
P01034	Cystatin-C OS=Homo sapiens GN=CST3 PE=1 SV=1	13	1.16329e+08	1.00059e+08	9.07512e+07	7.90997e+07	7.26949e+07	5.23312e+07	8.09411e+07	6.47977e+07	6.01	4.33	20.62	6.87
Q01469	Fatty acid-binding protein, epidermal OS=Homo sapiens GN=FABP5 PE=1 SV=3	13	3.48e+07	2.27036e+07	2.72978e+07	2.88648e+07	2.32642e+07	2.03345e+07	3.89347e+07	3.10824e+07	7.64	4.53	7.04	26.12
P00739	Haptoglobin-related protein OS=Homo sapiens GN=HPR PE=2 SV=2	13	8.50637e+07	9.14595e+07	1.23457e+08	1.08455e+08	2.78105e+07	3.22608e+07	2.04896e+08	1.65476e+08	5.45	3.71	12.93	8.89
P69905	Hemoglobin subunit alpha OS=Homo sapiens GN=HBA1 PE=1 SV=2	13	1.89826e+08	2.25727e+08	4.28867e+08	2.9508e+08	4.97763e+07	4.49905e+07	6.69065e+08	4.29419e+08	22.54	19.83	4.68	15.96
P0CG04	Ig lambda-1 chain C regions OS=Homo sapiens GN=IGLC1 PE=1 SV=1	13	1.24434e+09	1.36605e+09	1.03334e+09	1.03701e+09	1.02379e+09	8.67898e+08	1.20333e+09	9.68505e+08	3.95	3.95	9.2	10.36
P0CG05	Ig lambda-2 chain C regions OS=Homo sapiens GN=IGLC2 PE=1 SV=1	13	2.99795e+08	2.80284e+08	3.04111e+08	2.68252e+08	1.03865e+08	9.30183e+07	2.11066e+08	1.57956e+08	5.16	9.09	5.33	0.98
P07602	Prosaposin OS=Homo sapiens GN=PSAP PE=1 SV=2	13	8.01329e+07	5.91639e+07	2.60922e+07	1.47361e+07	1.11749e+07	1.6736e+07	1.49667e+07	1.49984e+07	35.89	11.52	30.54	17.58
P06702	Protein S100-A9 OS=Homo sapiens GN=S100A9 PE=1 SV=1	13	1.18495e+08	1.37879e+08	4.06129e+08	3.63818e+08	3.81427e+08	3.31249e+08	5.15056e+08	4.57493e+08	4.07	3.02	7.5	14.44
P08311	Cathepsin G OS=Homo sapiens GN=CTSG PE=1 SV=2	12	2.14495e+06	2.20915e+06	3.11135e+07	3.12636e+07	1.8335e+07	1.8984e+07	5.16821e+07	4.20704e+07	4.04	3.15	4.93	5.86
P23528	Cofilin-1 OS=Homo sapiens GN=CFL1 PE=1 SV=3	12	6.56376e+06	6.61474e+06	9.96264e+06	8.73371e+06	1.50161e+07	1.33757e+07	4.55894e+07	4.07113e+07	5.6	3.39	5.71	4.32
P35908	Keratin, type II cytoskeletal 2 epidermal OS=Homo sapiens GN=KRT2 PE=1 SV=2	12	4.50262e+06	4.90762e+06	1.14377e+07	1.00275e+07	49907.9	121231	646384	1.22691e+06	5.6	53.86	60.96	9.85
Q02818	Nucleobindin-1 OS=Homo sapiens GN=NUCB1 PE=1 SV=4	12	2.68879e+07	2.74485e+07	1.59553e+07	1.06811e+07	8.37084e+06	7.67892e+06	1.09923e+07	9.41696e+06	24.43	0.46	3.63	5.23
P12273	Prolactin-inducible protein OS=Homo sapiens GN=PIP PE=1 SV=1	12	4.14899e+08	3.97641e+08	1.68498e+08	1.87027e+08	1.93083e+08	1.89885e+08	1.84424e+08	1.75349e+08	11.06	7.82	1.29	0.77
P05109	Protein S100-A8 OS=Homo sapiens GN=S100A8 PE=1 SV=1	12	5.04026e+07	4.60996e+07	2.34699e+08	1.83592e+08	1.91902e+08	1.38662e+08	2.3801e+08	2.12822e+08	13.62	3.49	20.37	2.53
Q14515	SPARC-like protein 1 OS=Homo sapiens GN=SPARCL1 PE=1 SV=2	12	2.29935e+07	2.10477e+07	7.86393e+06	6.76358e+06	9.15573e+06	6.85323e+06	8.83811e+06	5.01319e+06	6.95	28.31	17.92	2.48
P52209	6-phosphogluconate dehydrogenase, decarboxylating OS=Homo sapiens GN=PGD PE=1 SV=3	11	1.45367e+07	9.50711e+06	1.86426e+07	1.55032e+07	1.11157e+07	1.23343e+07	6.6016e+07	56852801	9.32	0.83	9.81	25.95
Q01518	Adenylyl cyclase-associated protein 1 OS=Homo sapiens GN=CAP1 PE=1 SV=5	11	3.54802e+06	2.03476e+06	1.90852e+07	1.10508e+07	2.57138e+07	1.98607e+07	5.16932e+07	4.13661e+07	34.24	4.36	15.73	34.81
A8K2U0	Alpha-2-macroglobulin-like protein 1 OS=Homo sapiens GN=A2ML1 PE=1 SV=3	11	4821364	4.48991e+06	4.8836e+06	4.16286e+06	4.17612e+06	3.01788e+06	1.60315e+07	1.36156e+07	7.58	0.15	20.36	1.26
Q96DR5	BPI fold-containing family A member 2 OS=Homo sapiens GN=BPIFA2 PE=1 SV=2	11	3.65177e+07	2.92724e+07	3.10003e+07	2.36141e+07	8.20451e+06	7.1431e+06	2.35192e+07	1.74499e+07	15.48	9.69	7.32	11.83
Q8N4F0	BPI fold-containing family B member 2 OS=Homo sapiens GN=BPIFB2 PE=1 SV=2	11	4.51192e+07	4.00518e+07	5.09387e+07	4.40491e+07	3.1646e+07	3.45999e+07	6.00402e+07	4.74794e+07	6.57	5.2	8.77	4.65
P00751	Complement factor B OS=Homo sapiens GN=CFB PE=1 SV=2	11	4.47438e+06	4.21448e+06	1.2948e+07	8.95907e+06	5.67254e+06	4.91745e+06	9.93771e+06	1.2063e+07	22.15	24.84	7.63	0.46
P02042	Hemoglobin subunit delta OS=Homo sapiens GN=HBD PE=1 SV=2	11	1.58864e+06	3.0995e+06	1.52491e+06	1.25437e+06	89205.2	34240.1	4.40667e+06	3.98409e+06	10.09	4.27	60.98	48.93
P01591	Immunoglobulin J chain OS=Homo sapiens GN=JCHAIN PE=1 SV=4	11	3.49822e+08	2.47639e+08	3.62411e+08	3.36487e+08	3.91759e+08	3.86265e+08	3.25081e+08	2.70747e+08	1.54	1.53	1.47	20.51
P62937	Peptidyl-prolyl cis-trans isomerase A OS=Homo sapiens GN=PPIA PE=1 SV=2	11	9.56258e+06	8.11977e+06	8.74359e+06	9.99842e+06	8.97648e+06	9.00139e+06	3.508e+07	2.92753e+07	13.15	1.39	2.66	7.78
P02774	Vitamin D-binding protein OS=Homo sapiens GN=GC PE=1 SV=1	11	2.40266e+07	2.52049e+07	2.66134e+07	2.48793e+07	1.03903e+07	4.17534e+06	2.24979e+07	2.09868e+07	1.06	6.48	58.31	7.16
P11021	78 kDa glucose-regulated protein OS=Homo sapiens GN=HSPA5 PE=1 SV=2	10	4.13891e+06	3.52314e+06	2.17576e+06	1.94074e+06	1.90011e+06	2.06437e+06	5.40701e+06	4.3712e+06	4.38	3.64	8.32	7.61
P49913	Cathelicidin antimicrobial peptide OS=Homo sapiens GN=CAMP PE=1 SV=1	10	1.54446e+07	1.72084e+07	3.88327e+07	2.59249e+07	3.13663e+07	3.72689e+07	1.88958e+08	7.84027e+07	24.61	48.73	14.61	11.4
P32926	Desmoglein-3 OS=Homo sapiens GN=DSG3 PE=1 SV=2	10	2.84892e+07	3.13884e+07	1.48341e+07	1.2135e+07	2.95448e+07	2.69554e+07	4.63618e+07	3.59776e+07	10.48	6.53	4.02	10.61
P0CG06	Ig lambda-3 chain C regions OS=Homo sapiens GN=IGLC3 PE=1 SV=1	10	1.79621e+06	2935824	113984588	113873640	334178062	273347346	192694179	159336762	3.64	2.04	11.71	37.59
P35527	Keratin, type I cytoskeletal 9 OS=Homo sapiens GN=KRT9 PE=1 SV=3	10	5.61456e+06	8.15366e+06	9.86128e+06	5.98703e+06	3.2219e+06	257510	3.97053e+06	3.10853e+06	31.07	5.91	119.8	29.71
P80188	Neutrophil gelatinase-associated lipocalin OS=Homo sapiens GN=LCN2 PE=1 SV=2	10	1.72042e+07	1.48718e+07	4.42194e+06	5.60835e+06	2.18281e+06	2.09521e+06	9.72655e+06	1.06124e+07	20.37	17.47	0.43	6.52
P18669	Phosphoglycerate mutase 1 OS=Homo sapiens GN=PGAM1 PE=1 SV=2	10	3.92174e+06	3.99428e+06	6.88137e+06	1.5805e+07	8.00153e+06	1.50291e+07	5.86005e+07	5.39973e+07	58.73	5.61	45.38	5.07
P04217	Alpha-1B-glycoprotein OS=Homo sapiens GN=A1BG PE=1 SV=4	9	7.6589e+06	6.9475e+06	1.52642e+07	1.07246e+07	8.5624e+06	8.87562e+06	1.87288e+07	1.44292e+07	21.1	7.04	5.01	3.12
P23280	Carbonic anhydrase 6 OS=Homo sapiens GN=CA6 PE=1 SV=3	9	9.24767e+07	8.39011e+07	3.67898e+07	4.49217e+07	3.0344e+07	3.73345e+07	4.43756e+07	3.19563e+07	17.73	11.79	17.04	3.1
Q02413	Desmoglein-1 OS=Homo sapiens GN=DSG1 PE=1 SV=2	9	2.4037e+06	2.64106e+06	694864	902063	707846	2.84658e+06	6.47158e+06	2.40727e+06	21.98	55.4	86.65	10.42
P20930	Filaggrin OS=Homo sapiens GN=FLG PE=1 SV=3	9	6.53858e+06	5.59034e+06	1.09271e+07	6.83971e+06	2.77557e+06	2.1485e+06	2.836e+06	2.49417e+06	29.01	2.32	15.58	7.3
P06744	Glucose-6-phosphate isomerase OS=Homo sapiens GN=GPI PE=1 SV=4	9	1.05915e+07	1.0197e+07	1.52921e+07	1.48563e+07	9.70908e+06	8.47106e+06	4.23115e+07	3.29114e+07	1.66	6.36	7.17	1.09
P16403	Histone H1.2 OS=Homo sapiens GN=HIST1H1C PE=1 SV=2	9	3.55076e+06	2.10874e+06	1.8483e+07	1.18547e+07	1.5852e+07	1.37493e+07	16623729	1.46282e+07	27.35	2.36	7.59	32.48
P00338	L-lactate dehydrogenase A chain OS=Homo sapiens GN=LDHA PE=1 SV=2	9	1.49503e+07	1.84049e+07	9.73473e+06	1.02747e+07	1.00037e+07	1.21058e+07	3.24359e+07	3.25828e+07	7.51	11.69	15.89	18.37
P23284	Peptidyl-prolyl cis-trans isomerase B OS=Homo sapiens GN=PPIB PE=1 SV=2	9	8.5399e+07	9.16068e+07	6.77069e+07	5.98813e+07	4.20035e+07	3.08065e+07	3.65411e+07	2.88244e+07	4.98	5.37	19.33	8.73
P07237	Protein disulfide-isomerase OS=Homo sapiens GN=P4HB PE=1 SV=3	9	4.89091e+06	5.00301e+06	4.01487e+06	1.65082e+06	7.21492e+06	6.12715e+06	9.82014e+06	8.87295e+06	55.92	4.22	9.08	5.38
P35241	Radixin OS=Homo sapiens GN=RDX PE=1 SV=1	9	9.64937e+06	7.57202e+06	8.36606e+06	1.3333e+07	1.3229e+07	1.3433e+07	30523793	3.18233e+07	35.86	14.3	3.55	13.33
P31947	14-3-3 protein sigma OS=Homo sapiens GN=SFN PE=1 SV=1	8	5.12698e+06	6.91158e+06	7.05603e+06	4.40076e+06	9.87568e+06	1.39107e+07	2.3973e+07	2.29179e+07	29.25	8.21	26.38	24.64
P01011	Alpha-1-antichymotrypsin OS=Homo sapiens GN=SERPINA3 PE=1 SV=2	8	7.20741e+06	5.31005e+06	3.48465e+06	3.98287e+06	3.38187e+06	2.67846e+06	2.71182e+06	3.40244e+06	13.12	27.1	13.98	17.73
Q562R1	Beta-actin-like protein 2 OS=Homo sapiens GN=ACTBL2 PE=1 SV=2	8
P00450	Ceruloplasmin OS=Homo sapiens GN=CP PE=1 SV=1	8	2.56458e+07	2.15884e+07	11256817	1.16458e+07	2.49126e+06	2.91782e+06	1.32171e+07	1.28191e+07	6.1	9.22	13.6	8.39
Q9UBG3	Cornulin OS=Homo sapiens GN=CRNN PE=1 SV=1	8	3.14695e+06	3.59402e+06	2.05009e+06	3.37126e+06	5.07274e+06	7.69223e+06	2.09175e+07	1.42689e+07	37.93	15.59	31.38	13.13
P34931	Heat shock 70 kDa protein 1-like OS=Homo sapiens GN=HSPA1L PE=1 SV=2	8	7.03379e+06	2.9704e+07	1.1269e+07	6.35947e+06	9.74814e+06	8.25473e+06	3.41879e+07	3.31031e+07	35.94	9.11	9.28	89.57
P02790	Hemopexin OS=Homo sapiens GN=HPX PE=1 SV=2	8	1.59425e+07	1.33973e+07	2.11079e+07	24474157	3.35465e+06	4.04205e+06	1.9354e+07	1.40502e+07	14.12	11.22	15.59	8.51
P16402	Histone H1.3 OS=Homo sapiens GN=HIST1H1D PE=1 SV=2	8	3.42466e+06	2.10874e+06	1.8483e+07	1.10863e+07	1.5852e+07	1.37493e+07	16623729	1.38632e+07	31.88	1.44	7.59	30.05
P10412	Histone H1.4 OS=Homo sapiens GN=HIST1H1E PE=1 SV=2	8	3.42466e+06	2.10874e+06	1.8483e+07	1.10863e+07	1.5852e+07	1.37493e+07	16623729	1.38632e+07	31.88	1.44	7.59	30.05
P62805	Histone H4 OS=Homo sapiens GN=HIST1H4A PE=1 SV=2	8	3.90198e+06	1.43651e+06	2.75555e+07	3.04682e+07	6.33811e+06	5.76512e+06	2.19852e+07	1.9625e+07	10.79	3.37	4.23	62.31
P01623	Ig kappa chain V-III region WOL OS=Homo sapiens PE=1 SV=1	8	8.96317e+07	9.18647e+07	4.00215e+07	8.62625e+07	6.08319e+07	7.57286e+07	9.75485e+07	9.24343e+07	54.96	7.58	17.86	5.51
Q9UBX7	Kallikrein-11 OS=Homo sapiens GN=KLK11 PE=1 SV=2	8	1.42752e+07	8.83237e+06	9.47924e+06	8.6686e+06	8.03061e+06	6.18567e+06	1.05026e+07	6.16112e+06	2.62	26.02	15.92	29.72
P02538	Keratin, type II cytoskeletal 6A OS=Homo sapiens GN=KRT6A PE=1 SV=3	8
P04259	Keratin, type II cytoskeletal 6B OS=Homo sapiens GN=KRT6B PE=1 SV=5	8
P48668	Keratin, type II cytoskeletal 6C OS=Homo sapiens GN=KRT6C PE=1 SV=3	8
P02750	Leucine-rich alpha-2-glycoprotein OS=Homo sapiens GN=LRG1 PE=1 SV=2	8	1.02421e+07	8.52669e+06	5.79935e+06	6.63952e+06	3.59093e+06	3.59704e+06	9399298	7.30986e+06	13.23	6.38	2.59	9.17
P20061	Transcobalamin-1 OS=Homo sapiens GN=TCN1 PE=1 SV=2	8	6.27915e+07	5.59619e+07	3.04283e+07	2.38039e+07	2.18598e+07	2.08214e+07	2.33199e+07	1.59528e+07	13.61	15.39	0.97	4.36
P02763	Alpha-1-acid glycoprotein 1 OS=Homo sapiens GN=ORM1 PE=1 SV=1	7	3.16322e+07	1.67033e+07	1.5165e+07	3.17578e+07	1.57466e+07	1.21151e+07	4.63628e+07	1.88926e+07	53.22	49.85	16	40.24
P04083	Annexin A1 OS=Homo sapiens GN=ANXA1 PE=1 SV=2	7	7.66857e+06	6.92737e+06	8.96847e+06	8.87213e+06	4.49886e+06	1.25982e+06	1.55029e+07	1.13641e+07	2.94	10.54	77.84	3.41
P01008	Antithrombin-III OS=Homo sapiens GN=SERPINC1 PE=1 SV=1	7	4.9968e+06	3.57458e+06	8.38432e+06	8320237	2.17783e+06	2.46925e+06	1.1161e+07	8.6319e+06	3.16	6.77	11.32	19.78
P22528	Cornifin-B OS=Homo sapiens GN=SPRR1B PE=1 SV=2	7	7.76789e+07	6.12135e+07	6.25087e+06	5.99227e+06	5.07965e+06	5.03675e+06	1.64838e+07	1.73601e+07	0.72	15	1.87	13.03
P04080	Cystatin-B OS=Homo sapiens GN=CSTB PE=1 SV=2	7	1.3789e+08	1.20455e+08	2.72239e+07	2.64141e+07	8.58536e+06	7.65161e+06	4.17965e+07	3.78751e+07	1.57	4.43	5.67	5.78
P15328	Folate receptor alpha OS=Homo sapiens GN=FOLR1 PE=1 SV=3	7	7.44566e+06	8.19034e+06	1.93082e+06	4.1911e+06	3.16828e+06	2.55224e+06	4.05228e+06	2.56283e+06	55.38	20.85	12.79	10.5
Q08380	Galectin-3-binding protein OS=Homo sapiens GN=LGALS3BP PE=1 SV=1	7	1.49203e+07	1.23708e+07	1.51127e+07	3.43459e+06	6.60395e+06	5.23625e+06	1.06142e+07	9.19876e+06	86.77	1.28	13.9	9.46
P04206	Ig kappa chain V-III region GOL OS=Homo sapiens PE=1 SV=1	7	128362	139581	112527	153837	71471.9	120161	216510	292427	25.53	32.08	38.23	9.69
P18135	Ig kappa chain V-III region HAH OS=Homo sapiens PE=2 SV=1	7
P13647	Keratin, type II cytoskeletal 5 OS=Homo sapiens GN=KRT5 PE=1 SV=3	7				141466			73219.6	91260.1		26.65
P09960	Leukotriene A-4 hydrolase OS=Homo sapiens GN=LTA4H PE=1 SV=2	7	953405	1.23719e+06	1.76408e+06	2.08269e+06	683483	679031	5.36287e+06	5.726e+06	15.38	15.96	2.01	22.02
P52565	Rho GDP-dissociation inhibitor 1 OS=Homo sapiens GN=ARHGDIA PE=1 SV=3	7	1.54948e+06	1.16783e+06	2.03136e+06	2.21233e+06	1.34291e+06	2.88679e+06	8.5164e+06	4.81524e+06	9.72	28.53	53.75	16.15
P34096	Ribonuclease 4 OS=Homo sapiens GN=RNASE4 PE=1 SV=3	7	8.93156e+06	9.73107e+06	5.49956e+06	6.55849e+06	1.09574e+07	1.02559e+07	7.90403e+06	6.78631e+06	16.09	0.62	2.21	9.82
Q9NQ38	Serine protease inhibitor Kazal-type 5 OS=Homo sapiens GN=SPINK5 PE=1 SV=2	7	5.00036e+06	4.3428e+06	4.76258e+06	3.69922e+06	2.48668e+06	3.72436e+06	1.18363e+07	9.76022e+06	14.11	2.24	30.54	6.19
P10599	Thioredoxin OS=Homo sapiens GN=TXN PE=1 SV=3	7	7.16398e+07	7.0627e+07	3.46923e+07	2.16715e+07	6.54474e+06	6.51076e+06	3.99462e+07	4.47075e+07	29.14	19.24	2.1	2.77
P61586	Transforming protein RhoA OS=Homo sapiens GN=RHOA PE=1 SV=1	7	3.69021e+06	4.39387e+06	4.37276e+06	5.31268e+06	5.8908e+06	3.20074e+06	1.741e+07	1.63752e+07	17.38	7.06	39.58	16.05
P02766	Transthyretin OS=Homo sapiens GN=TTR PE=1 SV=1	7	1.69528e+07	1.02746e+07	2.84065e+07	2.08555e+07	3.78912e+06	2.24124e+06	1.42829e+07	1.27041e+07	18.05	3.11	33.98	31.12
P19652	Alpha-1-acid glycoprotein 2 OS=Homo sapiens GN=ORM2 PE=1 SV=2	6	3.62323e+06	4.11252e+06	1.59029e+06	1.86211e+06	338257	425638	1.91365e+06	1706324	14.81	3.29	18.61	12.7
P61769	Beta-2-microglobulin OS=Homo sapiens GN=B2M PE=1 SV=1	6	3.24754e+08	3.26617e+08	198790593	1.63044e+08	1.09356e+08	1.04011e+08	1.59376e+08	1.23053e+08	10.29	6.89	1.08	4.18
P08603	Complement factor H OS=Homo sapiens GN=CFH PE=1 SV=4	6	1.85855e+06	1.27117e+06	3.89617e+06	1.35049e+06	1.03308e+06	2.83511e+06	2.32349e+06	1.32763e+06	65.75	27.81	67.8	22.88
P35321	Cornifin-A OS=Homo sapiens GN=SPRR1A PE=1 SV=2	6
P28325	Cystatin-D OS=Homo sapiens GN=CST5 PE=1 SV=1	6	1.15918e+08	9.26465e+07	6.00375e+07	5.25804e+07	2.21788e+07	1.50459e+07	4.79512e+07	3.86712e+07	5.67	3.81	24.71	12.04
P32320	Cytidine deaminase OS=Homo sapiens GN=CDA PE=1 SV=2	6	806092	1.09919e+06	485096	1.59838e+06	4.08938e+06	3.79225e+06	10467624	8.8773e+06	78.18	0.25	2.87	25.43
P02679	Fibrinogen gamma chain OS=Homo sapiens GN=FGG PE=1 SV=3	6	4.08374e+06	3.77634e+06	3.72173e+06	3.67189e+06	2.37032e+06	3.13963e+06	2.96734e+06	2.75377e+06	2.75	6.11	22.16	1.76
P17066	Heat shock 70 kDa protein 6 OS=Homo sapiens GN=HSPA6 PE=1 SV=2	6	5.69771e+06	6.88226e+06	7.34297e+06	7.22522e+06	7.51311e+06	7.34079e+06	2.09668e+07	1.8788e+07	2.56	3.64	0.83	17.05
Q86YZ3	Hornerin OS=Homo sapiens GN=HRNR PE=1 SV=2	6	225811	142652	2.69737e+06	1.95008e+06	315647	378653	241479	433879	19.12	50.5	15.28	28.31
P01620	Ig kappa chain V-III region SIE OS=Homo sapiens PE=1 SV=1	6	5.74388e+07	5.81273e+07	3.76774e+07	4.59378e+07	2.00458e+07	2.10944e+07	3.92214e+07	3.33888e+07	17.63	0.01	6.07	4.62
P0CF74	Ig lambda-6 chain C region OS=Homo sapiens GN=IGLC6 PE=4 SV=1	6	5.9075e+07	4.72365e+07	1.88572e+07	2.4761e+07	5.15437e+06	6.23146e+06	1.80036e+07	1.47273e+07	22.76	2.81	15.82	12.01
A0M8Q6	Ig lambda-7 chain C region OS=Homo sapiens GN=IGLC7 PE=4 SV=2	6	4630886	4.02184e+06	293874	189789	276722	292240		1.11332e+06	26.88		6.32	6.19
P06870	Kallikrein-1 OS=Homo sapiens GN=KLK1 PE=1 SV=2	6	4.69137e+08	4.14411e+08	1.49475e+08	1.61528e+08	9.11246e+07	8.83867e+07	1.04855e+08	8.33458e+07	9.18	4.83	0.31	4.99
Q01546	Keratin, type II cytoskeletal 2 oral OS=Homo sapiens GN=KRT76 PE=1 SV=2	6	3.64746e+06	3.80411e+06	1.01494e+07	6.72419e+06	49907.9	19473.5	426734	1.22691e+06	25.14	76.82	60.03	6.74
P01033	Metalloproteinase inhibitor 1 OS=Homo sapiens GN=TIMP1 PE=1 SV=1	6	1.44856e+07	1.30549e+07	1.18527e+07	1.32429e+07	1.09545e+07	9.07718e+06	1.00544e+07	8.90216e+06	11.52	2.79	10.8	3.58
Q8TAX7	Mucin-7 OS=Homo sapiens GN=MUC7 PE=1 SV=2	6	3.95231e+08	3.70732e+08	3.10353e+08	3.14128e+08	3.15511e+08	2.44004e+08	1.73572e+08	1.65667e+08	4.56	8.09	15.64	0.75
P41218	Myeloid cell nuclear differentiation antigen OS=Homo sapiens GN=MNDA PE=1 SV=1	6	120199		708451	743961	635931	787738	4.73755e+06	3.19963e+06	7.16	16.28	17.52
O75594	Peptidoglycan recognition protein 1 OS=Homo sapiens GN=PGLYRP1 PE=1 SV=1	6	2.09668e+06	2.40928e+06	1.28247e+07	1.32731e+07	1.3565e+07	1.07985e+07	3.59304e+07	2.51398e+07	6.13	13.81	13.62	13.56
Q6S8J3	POTE ankyrin domain family member E OS=Homo sapiens GN=POTEE PE=1 SV=3	6	9.51979e+07	1.2385e+08	2.1201e+08	1.6072e+08	1.33242e+08	1.64072e+08	5.48108e+08	5.02878e+08	15.81	5.31	17.1	22.2
A5A3E0	POTE ankyrin domain family member F OS=Homo sapiens GN=POTEF PE=1 SV=2	6	9.51979e+07	1.2385e+08	2.1201e+08	1.6072e+08	1.33242e+08	1.64072e+08	5.48108e+08	5.02878e+08	15.81	5.31	17.1	22.2
O00584	Ribonuclease T2 OS=Homo sapiens GN=RNASET2 PE=1 SV=2	6	4.27172e+06	1.15062e+07	3.06388e+06	7.93607e+06	4.96219e+06	5.70044e+06	7.42438e+06	9.51668e+06	65.58	28.56	12.24	67.79
P29508	Serpin B3 OS=Homo sapiens GN=SERPINB3 PE=1 SV=2	6	4.26366e+06	3.55686e+06	7.11689e+06	5.34525e+06	1.06335e+06	1.06497e+06	1.49966e+07	1.35784e+07	16.46	4.37	2.58	9.03
O00391	Sulfhydryl oxidase 1 OS=Homo sapiens GN=QSOX1 PE=1 SV=3	6	1.84821e+06	3.43078e+06	1.38918e+06	852710	653078	580617	899880	976375	30.33	17.08	5.84	45.8
P62328	Thymosin beta-4 OS=Homo sapiens GN=TMSB4X PE=1 SV=2	6	2.12867e+07	2.03223e+07	2.94493e+07	3.09378e+07	1.5698e+07	1.23247e+07	4.90976e+07	4.65561e+07	7.19	7.63	14.59	0.5
Q96DA0	Zymogen granule protein 16 homolog B OS=Homo sapiens GN=ZG16B PE=1 SV=3	6	8.61027e+07	6.55375e+07	15195176	20616129	5.58071e+06	8.04647e+06	1.11459e+07	8.79004e+06	25.01	5.39	27.97	15.46
P07108	Acyl-CoA-binding protein OS=Homo sapiens GN=DBI PE=1 SV=2	5	9.7584e+06	8.47211e+06	2.654e+06	2.99258e+06	703205	905329	3.55327e+06	2.28414e+06	12.16	19.72	20.19	6.21
P02765	Alpha-2-HS-glycoprotein OS=Homo sapiens GN=AHSG PE=1 SV=1	5	2.19975e+06	3.1786e+06	2.42187e+06	1.71607e+06	362482	465112	3593244	4.06145e+06	20.51	19.93	19.96	29.37
P12429	Annexin A3 OS=Homo sapiens GN=ANXA3 PE=1 SV=3	5	3.28032e+06	2.30928e+06	859578	1.29941e+06	401844	320970	5.97127e+06	5.0107e+06	32.34	1	13.38	20.89
P02749	Beta-2-glycoprotein 1 OS=Homo sapiens GN=APOH PE=1 SV=3	5	1.48431e+07	1.77124e+07	7.29448e+06	7.85653e+06	3.6014e+06	4.77365e+06	1.0766e+07	8.57553e+06	8.94	4.69	22.21	16.2
Q8NBJ4	Golgi membrane protein 1 OS=Homo sapiens GN=GOLM1 PE=1 SV=1	5	4.17616e+06	9.24763e+06	6.43669e+06	2.08365e+06	4.77276e+06	4.24424e+06	6981351	5.64004e+06	69.48	3.69	5.83	56.63
P28799	Granulins OS=Homo sapiens GN=GRN PE=1 SV=2	5	8.27352e+06	1.41113e+07	7.47739e+06	1.02036e+07	6.54699e+06	1.16282e+07	7.65688e+06	9.64453e+06	25.41	27.37	41.8	40.38
P54652	Heat shock-related 70 kDa protein 2 OS=Homo sapiens GN=HSPA2 PE=1 SV=1	5	3.58931e+06	2.61134e+06	4.07583e+06	4.87303e+06	4.33904e+06	4.07109e+06	1.03723e+07	7.00498e+06	16.26	16.28	2.04	18.61
P26583	High mobility group protein B2 OS=Homo sapiens GN=HMGB2 PE=1 SV=2	5	962290	1.67807e+06		723606	2.86016e+06	7.92712e+06	8.20682e+06	7.99262e+06		9.51	68.34	41.81
P68431	Histone H3.1 OS=Homo sapiens GN=HIST1H3A PE=1 SV=2	5	191736	207940	7.406e+06	6.70169e+06	814357	2.21923e+06	7.23151e+06	4.61719e+06	3.36	20.19	67.42	9.5
Q16695	Histone H3.1t OS=Homo sapiens GN=HIST3H3 PE=1 SV=3	5	191736	207940	7.406e+06	6.70169e+06	814357	2.21923e+06	7.23151e+06	4.61719e+06	3.36	20.19	67.42	9.5
Q71DI3	Histone H3.2 OS=Homo sapiens GN=HIST2H3A PE=1 SV=3	5	191736	207940	7.406e+06	6.70169e+06	814357	2.21923e+06	7.23151e+06	4.61719e+06	3.36	20.19	67.42	9.5
P18136	Ig kappa chain V-III region HIC OS=Homo sapiens PE=1 SV=2	5
P01622	Ig kappa chain V-III region Ti OS=Homo sapiens PE=1 SV=1	5	4.98128e+07	4.741e+07	3.08835e+07	3.92749e+07	1.50571e+07	1.60488e+07	2.92849e+07	2.41861e+07	20.55	2.13	6.97	0.28
P01764	Immunoglobulin heavy variable 3-23 OS=Homo sapiens GN=IGHV3-23 PE=1 SV=2	5	1.10366e+07	1.26367e+07	3.44619e+07	2.8643e+07	4.89705e+07	2.49713e+07	2.90023e+07	2.23746e+07	9.36	6.94	43.68	13.31
P01768	Immunoglobulin heavy variable 3-30 OS=Homo sapiens GN=IGHV3-30 PE=1 SV=2	5	1.10366e+07	1.26367e+07	3.44619e+07	2.8643e+07	4.89705e+07	2.49713e+07	2.90023e+07	2.23746e+07	9.36	6.94	43.68	13.31
P01772	Immunoglobulin heavy variable 3-33 OS=Homo sapiens GN=IGHV3-33 PE=1 SV=2	5
P01767	Immunoglobulin heavy variable 3-53 OS=Homo sapiens GN=IGHV3-53 PE=1 SV=2	5
P01780	Immunoglobulin heavy variable 3-7 OS=Homo sapiens GN=IGHV3-7 PE=1 SV=2	5	2.20195e+07	1.87471e+07	3.38676e+07	2.83532e+07	2.81354e+07	3.25366e+07	5.66735e+07	3.99927e+07	8.85	13.21	12.71	7.59
P05787	Keratin, type II cytoskeletal 8 OS=Homo sapiens GN=KRT8 PE=1 SV=7	5
P40121	Macrophage-capping protein OS=Homo sapiens GN=CAPG PE=1 SV=2	5	3.04466e+06	2.63858e+06	4.3887e+06	2.62108e+06	821255	1.13773e+06	1.23607e+07	1.24085e+07	32.17	11.64	25.24	6.34
P98088	Mucin-5AC OS=Homo sapiens GN=MUC5AC PE=1 SV=4	5	3.06851e+07	2.7919e+07	1.56198e+07	1.45005e+07	1.08329e+07	7.55833e+06	2.736e+07	1.86027e+07	1.55	15.81	22.78	2.9
P08246	Neutrophil elastase OS=Homo sapiens GN=ELANE PE=1 SV=1	5	1.53307e+07	1.56149e+07	1.8563e+07	1.84061e+07	3.56026e+06	1.10075e+07	3.5289e+07	2.51512e+07	3.1	12.52	74.1	5.07
P22392	Nucleoside diphosphate kinase B OS=Homo sapiens GN=NME2 PE=1 SV=1	5	2.68679e+06	2.4661e+06	2.3667e+06	2.08606e+06	2.10915e+06	2.46831e+06	7.48771e+06	7.73541e+06	5.22	13.66	13.55	2.28
P30086	Phosphatidylethanolamine-binding protein 1 OS=Homo sapiens GN=PEBP1 PE=1 SV=3	5	1.40021e+06	1.20503e+06	1.73342e+06	1.97023e+06	984285	1.05552e+06	6.41046e+06	5.95787e+06	12.72	6.22	7.4	6.83
P15259	Phosphoglycerate mutase 2 OS=Homo sapiens GN=PGAM2 PE=1 SV=3	5	2.99832e+06	3.28523e+06	4.68221e+06	1.35179e+07	5.84024e+06	1.29662e+07	5.21926e+07	4.94411e+07	71.45	7.56	55.69	10.22
P0CG38	POTE ankyrin domain family member I OS=Homo sapiens GN=POTEI PE=3 SV=1	5	9.23381e+07	1.21526e+08	2.0765e+08	1.55177e+08	1.31031e+08	1.61485e+08	5.38782e+08	4.93665e+08	16.81	5.21	17.16	22.99
P58499	Protein FAM3B OS=Homo sapiens GN=FAM3B PE=1 SV=2	5	5.66591e+06	5.99322e+06	4.2448e+06	3.4924e+06	5.81118e+06	4.91524e+06	6.14885e+06	739664	10.07	106.4	9.36	7.74
P80511	Protein S100-A12 OS=Homo sapiens GN=S100A12 PE=1 SV=2	5	8.2446e+06	1.08679e+07	1.805e+07	1.24871e+07	8.23617e+06	6.50236e+06	7.20791e+06	5147676	22.16	12.37	14.2	23.1
P31151	Protein S100-A7 OS=Homo sapiens GN=S100A7 PE=1 SV=4	5	4.87241e+06	3.48916e+06	1.50492e+06	1.53393e+06	1.21294e+06	673439	1.74827e+06	1.72866e+06	5.05	10.58	38.17	19.71
P48741	Putative heat shock 70 kDa protein 7 OS=Homo sapiens GN=HSPA7 PE=5 SV=2	5	5.1612e+06	6.57094e+06	6.90141e+06	6.53388e+06	7.32406e+06	7.12354e+06	1.97047e+07	1.7591e+07	0.16	3.37	0.51	20.7
P15153	Ras-related C3 botulinum toxin substrate 2 OS=Homo sapiens GN=RAC2 PE=1 SV=1	5	2.20032e+06	1.8652e+06	1.86219e+06	2.10299e+06	3.56498e+06	1.42531e+06	1.15217e+07	1.15892e+07	12.27	11.78	58.61	7.9
P50552	Vasodilator-stimulated phosphoprotein OS=Homo sapiens GN=VASP PE=1 SV=3	5	177518	121267	882862	218620	1.95363e+06	2.93235e+06	4.69787e+06	3.20953e+06	82.89	15.48	30.69	22.97
P31946	14-3-3 protein beta/alpha OS=Homo sapiens GN=YWHAB PE=1 SV=3	4		70708.9						237642
P63104	14-3-3 protein zeta/delta OS=Homo sapiens GN=YWHAZ PE=1 SV=1	4	738297	1.06924e+06	811770	976164	837246	587849	1.61097e+06	1.48844e+06	16.67	5.8	22.35	29.52
P20160	Azurocidin OS=Homo sapiens GN=AZU1 PE=1 SV=3	4	1.76619e+07	2.22478e+07	1.47208e+07	18416482	17735798	1.68201e+07	2.6052e+07	1.69261e+07	19.42	18.98	1.28	19.96
Q8TDL5	BPI fold-containing family B member 1 OS=Homo sapiens GN=BPIFB1 PE=1 SV=1	4	3.71053e+06	8.89381e+06	2.07701e+06	1.42967e+06	2.51219e+06	4.90885e+06	1.78252e+07	5.02362e+06	22.51	71.06	47.87	61.26
P27482	Calmodulin-like protein 3 OS=Homo sapiens GN=CALML3 PE=1 SV=2	4	2.5073e+06	1.88623e+06	2.30604e+06	2.9375e+06	1.57421e+06	1.5491e+06	2.1219e+06	4.31415e+06	20.67	57.96	1.33	16.28
O43852	Calumenin OS=Homo sapiens GN=CALU PE=1 SV=2	4	1.10491e+07	1.14023e+07	263860	2.31796e+06	308669		2.27602e+06	2.14673e+06	113.85	7.26		6
Q14019	Coactosin-like protein OS=Homo sapiens GN=COTL1 PE=1 SV=3	4	445570	817718	3.86269e+06	4.62304e+06	9.04308e+06	6.00084e+06	1.16148e+07	8289246	16.34	12.42	26.22	45.08
Q9Y281	Cofilin-2 OS=Homo sapiens GN=CFL2 PE=1 SV=1	4	2682148	2.81949e+06	3.99085e+06	3.87967e+06	1.01802e+07	9.29861e+06	2.58476e+07	2.11578e+07	1.71	2.76	3.94	7.3
P0C0L4	Complement C4-A OS=Homo sapiens GN=C4A PE=1 SV=2	4	831006	1.05238e+06	272587	1.88653e+06	1.97027e+06	1.60445e+06	1.86706e+06	97442	107.32	125.08	12.03	20.33
P0C0L5	Complement C4-B OS=Homo sapiens GN=C4B PE=1 SV=2	4	831006	1.05238e+06	272587	1.88653e+06	1.97027e+06	1.60445e+06	1.86706e+06	97442	107.32	125.08	12.03	20.33
Q02487	Desmocollin-2 OS=Homo sapiens GN=DSC2 PE=1 SV=1	4	5.96058e+06	6.35834e+06	2.46059e+06	2.34734e+06	1.56839e+06	1.48039e+06	4.786e+06	3.91783e+06	0.37	2.76	1.62	8.33
P09972	Fructose-bisphosphate aldolase C OS=Homo sapiens GN=ALDOC PE=1 SV=2	4	514620	578576	546767	597294	135619		940025	1.13522e+06	9.94	24.49		12.03
P17931	Galectin-3 OS=Homo sapiens GN=LGALS3 PE=1 SV=5	4	2.49206e+06	2.09519e+06	1.45449e+06	1.29654e+06	1.68668e+06	1.35642e+06	4.22131e+06	3.88576e+06	4.42	5.54	12.9	8.48
P11413	Glucose-6-phosphate 1-dehydrogenase OS=Homo sapiens GN=G6PD PE=1 SV=4	4			1249168		1.37274e+06	1.59256e+06	8.2089e+06	6.63627e+06		3.64	12.93
P09211	Glutathione S-transferase P OS=Homo sapiens GN=GSTP1 PE=1 SV=2	4	3.52641e+06	2.7766e+06	3.83828e+06	4.58504e+06	5.08205e+06	6.98179e+06	1.38447e+07	1.01476e+07	16.2	10.55	24.67	13.09
P09429	High mobility group protein B1 OS=Homo sapiens GN=HMGB1 PE=1 SV=3	4	59047.3	100268			1.40251e+06	83620.8	2.55048e+06	2.59752e+06		12.66	124.97	40.09
Q02539	Histone H1.1 OS=Homo sapiens GN=HIST1H1A PE=1 SV=3	4	2.03102e+06		1.39975e+07	8.11329e+06	1.39849e+07	1.2759e+07	1.31721e+07	1.1139e+07	34.17	0.46	4.02
P33778	Histone H2B type 1-B OS=Homo sapiens GN=HIST1H2BB PE=1 SV=2	4
P62807	Histone H2B type 1-C/E/F/G/I OS=Homo sapiens GN=HIST1H2BC PE=1 SV=4	4	2.36734e+07	2.03347e+07	5.25295e+07	4.04973e+07	1.54936e+07	1.24586e+07	2.99226e+07	2.55647e+07	14.64	0.27	12.91	6.97
P58876	Histone H2B type 1-D OS=Homo sapiens GN=HIST1H2BD PE=1 SV=2	4	2.36734e+07	2.03347e+07	5.25295e+07	4.04973e+07	1.54936e+07	1.24586e+07	2.99226e+07	2.55647e+07	14.64	0.27	12.91	6.97
Q93079	Histone H2B type 1-H OS=Homo sapiens GN=HIST1H2BH PE=1 SV=3	4	2.36734e+07	2.03347e+07	5.25295e+07	4.04973e+07	1.54936e+07	1.24586e+07	2.99226e+07	2.55647e+07	14.64	0.27	12.91	6.97
P06899	Histone H2B type 1-J OS=Homo sapiens GN=HIST1H2BJ PE=1 SV=3	4
O60814	Histone H2B type 1-K OS=Homo sapiens GN=HIST1H2BK PE=1 SV=3	4	2.36734e+07	2.03347e+07	5.25295e+07	4.04973e+07	1.54936e+07	1.24586e+07	2.99226e+07	2.55647e+07	14.64	0.27	12.91	6.97
Q99880	Histone H2B type 1-L OS=Homo sapiens GN=HIST1H2BL PE=1 SV=3	4	2.36734e+07	2.03347e+07	5.25295e+07	4.04973e+07	1.54936e+07	1.24586e+07	2.99226e+07	2.55647e+07	14.64	0.27	12.91	6.97
Q99879	Histone H2B type 1-M OS=Homo sapiens GN=HIST1H2BM PE=1 SV=3	4	2.36734e+07	2.03347e+07	5.25295e+07	4.04973e+07	1.54936e+07	1.24586e+07	2.99226e+07	2.55647e+07	14.64	0.27	12.91	6.97
Q99877	Histone H2B type 1-N OS=Homo sapiens GN=HIST1H2BN PE=1 SV=3	4	2.36734e+07	2.03347e+07	5.25295e+07	4.04973e+07	1.54936e+07	1.24586e+07	2.99226e+07	2.55647e+07	14.64	0.27	12.91	6.97
P23527	Histone H2B type 1-O OS=Homo sapiens GN=HIST1H2BO PE=1 SV=3	4
Q16778	Histone H2B type 2-E OS=Homo sapiens GN=HIST2H2BE PE=1 SV=3	4
Q5QNW6	Histone H2B type 2-F OS=Homo sapiens GN=HIST2H2BF PE=1 SV=3	4	2.36734e+07	2.03347e+07	5.25295e+07	4.04973e+07	1.54936e+07	1.24586e+07	2.99226e+07	2.55647e+07	14.64	0.27	12.91	6.97
Q8N257	Histone H2B type 3-B OS=Homo sapiens GN=HIST3H2BB PE=1 SV=3	4
P57053	Histone H2B type F-S OS=Homo sapiens GN=H2BFS PE=1 SV=2	4	2.36734e+07	2.03347e+07	5.25295e+07	4.04973e+07	1.54936e+07	1.24586e+07	2.99226e+07	2.55647e+07	14.64	0.27	12.91	6.97
P84243	Histone H3.3 OS=Homo sapiens GN=H3F3A PE=1 SV=2	4	191736	207940	6.45147e+06	5.51004e+06	419635	1.86001e+06	5.86375e+06	3.43141e+06	7.44	26.18	90.82	9.5
P04208	Ig lambda chain V-I region WAH OS=Homo sapiens PE=1 SV=1	4	2.45343e+07	1.45727e+07	1.40013e+07	11879083	2.10978e+06	1.67686e+06	1.09756e+07	8.74924e+06	7.91	4.63	13.73	32.47
P19823	Inter-alpha-trypsin inhibitor heavy chain H2 OS=Homo sapiens GN=ITIH2 PE=1 SV=2	4	867223	1.03653e+06	307236	1.80288e+06	531963	226957	2.70091e+06	2.04197e+06	102.05	8.37	54.75	16.31
P18510	Interleukin-1 receptor antagonist protein OS=Homo sapiens GN=IL1RN PE=1 SV=1	4	5.09504e+06	4.94607e+06	2.92615e+06	3.69553e+06	2.03813e+06	2.25435e+06	6.56812e+06	4.6659e+06	20.07	12.75	9.58	1.68
P13646	Keratin, type I cytoskeletal 13 OS=Homo sapiens GN=KRT13 PE=1 SV=4	4
P02533	Keratin, type I cytoskeletal 14 OS=Homo sapiens GN=KRT14 PE=1 SV=4	4	911460	1.09173e+06	2.34818e+06	2.60383e+06	115478	221360	708190	564909	10.99	4.58	46.67	16.46
P19012	Keratin, type I cytoskeletal 15 OS=Homo sapiens GN=KRT15 PE=1 SV=3	4	303402	308125	966021	992018	287278	204852	724868	721205	5.58	11.02	21.28	4.87
P08779	Keratin, type I cytoskeletal 16 OS=Homo sapiens GN=KRT16 PE=1 SV=4	4	911460	1.09173e+06	2.34818e+06	2.60383e+06	115478	221360	708190	564909	10.99	4.58	46.67	16.46
P12035	Keratin, type II cytoskeletal 3 OS=Homo sapiens GN=KRT3 PE=1 SV=3	4	3.28792e+06	3.68863e+06	6.49303e+06	5.51952e+06	49907.9	19473.5	426734	344444	7.77	3.75	60.03	11.88
P19013	Keratin, type II cytoskeletal 4 OS=Homo sapiens GN=KRT4 PE=1 SV=4	4				269306				339189
P08729	Keratin, type II cytoskeletal 7 OS=Homo sapiens GN=KRT7 PE=1 SV=5	4
O95678	Keratin, type II cytoskeletal 75 OS=Homo sapiens GN=KRT75 PE=1 SV=2	4	661695	637285	5.36029e+06	2.09361e+06	49907.9	19473.5	426734	344444	58.95	3.75	60.03	1.12
O95274	Ly6/PLAUR domain-containing protein 3 OS=Homo sapiens GN=LYPD3 PE=1 SV=2	4	2.41076e+07	1.97479e+07	1.52969e+07	1.53688e+07	1.56996e+07	1.72118e+07	4.56358e+07	3.1349e+07	4.04	15.1	8.96	10.31
P59665	Neutrophil defensin 1 OS=Homo sapiens GN=DEFA1 PE=1 SV=1	4	256087608	287465818	388030242	310425909	3.56649e+08	301410663	470378802	402348656	12.04	0.35	9.42	11.92
P59666	Neutrophil defensin 3 OS=Homo sapiens GN=DEFA3 PE=1 SV=1	4	256087608	287465818	388030242	310425909	3.56649e+08	301410663	470378802	402348656	12.04	0.35	9.42	11.92
P15531	Nucleoside diphosphate kinase A OS=Homo sapiens GN=NME1 PE=1 SV=1	4	2.11186e+06	1.79311e+06	1.60852e+06	1.76192e+06	1.93165e+06	2.22487e+06	6.20646e+06	6.3072e+06	10.13	12.5	12.43	7.79
P62942	Peptidyl-prolyl cis-trans isomerase FKBP1A OS=Homo sapiens GN=FKBP1A PE=1 SV=2	4	506088	330824	873415	849228	475233	214950	1.96966e+06	1.19383e+06	1.72	23.78	51.2	25.99
P0CG39	POTE ankyrin domain family member J OS=Homo sapiens GN=POTEJ PE=3 SV=1	4	6.1954e+07	6.69309e+07	1.58015e+08	1.14604e+08	9.83854e+07	1.20807e+08	3.65329e+08	3.00668e+08	18.89	2.38	16.9	9.23
Q8N0Y7	Probable phosphoglycerate mutase 4 OS=Homo sapiens GN=PGAM4 PE=3 SV=1	4	614455	459522	2.18856e+06	2.60853e+06	2.31811e+06	2.02241e+06	4.76797e+06	7.5685e+06	16.05	42.7	7.18	16.69
Q99497	Protein deglycase DJ-1 OS=Homo sapiens GN=PARK7 PE=1 SV=2	4	1.16031e+06	1.49239e+06	825373	545413	524410	662357	2.60463e+06	1.8868e+06	25.31	11.38	18.87	21.41
P31949	Protein S100-A11 OS=Homo sapiens GN=S100A11 PE=1 SV=2	4	3.99934e+07	3.82947e+07	2.71293e+07	2.75709e+07	2.14073e+07	1.98108e+07	5.27523e+07	4.94045e+07	4.84	6.76	3.01	0.71
Q9BYX7	Putative beta-actin-like protein 3 OS=Homo sapiens GN=POTEKP PE=5 SV=1	4	1.93691e+07	1.14891e+07	9.69314e+06	1.78492e+07	4.08642e+06	5.41887e+06	3.05021e+07	3.01295e+07	45.23	10.51	22.24	32.56
B2RPK0	Putative high mobility group protein B1-like 1 OS=Homo sapiens GN=HMGB1P1 PE=5 SV=1	4	59047.3	100268			1.40251e+06	83620.8	2.55048e+06	2.59752e+06		12.66	124.97	40.09
P08134	Rho-related GTP-binding protein RhoC OS=Homo sapiens GN=RHOC PE=1 SV=1	4	368316	395301	1.11682e+06	952011	1.20758e+06	752024	2.6373e+06	2.3652e+06	7.58	3.7	30.53	8.76
P48594	Serpin B4 OS=Homo sapiens GN=SERPINB4 PE=1 SV=2	4	1.71577e+06	1.49214e+06	5.9479e+06	4.26648e+06	775403	612606	1.25912e+07	1.15108e+07	19.66	5.05	14.15	6.1
Q9H299	SH3 domain-binding glutamic acid-rich-like protein 3 OS=Homo sapiens GN=SH3BGRL3 PE=1 SV=1	4	1.45086e+07	1.501e+07	1.69729e+07	1.60417e+07	4.20977e+07	4.40631e+07	6.51119e+07	4.63483e+07	0.29	12.6	5.69	6.17
P37802	Transgelin-2 OS=Homo sapiens GN=TAGLN2 PE=1 SV=3	4	854172	848650	274737	299410	660213	577424	1.20596e+06	1.70717e+06	9.77	35.22	7	3.32
Q14508	WAP four-disulfide core domain protein 2 OS=Homo sapiens GN=WFDC2 PE=1 SV=2	4	3.96222e+07	3.54295e+07	1.68242e+07	1.58633e+07	7.5464e+06	9.97925e+06	1.27038e+07	6.34695e+06	0.45	36.8	22.05	4.13
Q04917	14-3-3 protein eta OS=Homo sapiens GN=YWHAH PE=1 SV=4	3	2.6628e+06	3.19662e+06	5.51115e+06	2.31621e+06	6.31802e+06	6.04158e+06	1.17921e+07	1.26039e+07	54.6	16.04	0.7	16.62
P61981	14-3-3 protein gamma OS=Homo sapiens GN=YWHAG PE=1 SV=2	3	2.6628e+06	3.19662e+06	5.51115e+06	2.31621e+06	6.31802e+06	6.04158e+06	1.17921e+07	1.26039e+07	54.6	16.04	0.7	16.62
P61158	Actin-related protein 3 OS=Homo sapiens GN=ACTR3 PE=1 SV=3	3	343679	177695	1.13207e+06	1.18048e+06	1.00071e+06	1.14576e+06	2792536	2.03703e+06	6.66	10.89	12.01	41.6
P06727	Apolipoprotein A-IV OS=Homo sapiens GN=APOA4 PE=1 SV=3	3	449288	281224	633240	793232	156594	71466.2	375362	514869	19.51	33.12	50.65	28.94
P05089	Arginase-1 OS=Homo sapiens GN=ARG1 PE=1 SV=2	3	412685	277148	204501	63132.1	84493.3	231245	1.51776e+06	1.04471e+06	71.99	14.96	67.65	24.14
P02812	Basic salivary proline-rich protein 2 OS=Homo sapiens GN=PRB2 PE=1 SV=3	3	2.88282e+08	2.48748e+08	2.62191e+08	2.29185e+08	1.56041e+08	1.60202e+08	8.9637e+07	9.71206e+07	5.81	16.99	4.33	6.65
P16870	Carboxypeptidase E OS=Homo sapiens GN=CPE PE=1 SV=1	3	1.57663e+06	1.40261e+06	1.722e+06	1.52281e+06	890575	710545	1.24235e+06	956754	4.99	7.07	13.46	4.49
P07858	Cathepsin B OS=Homo sapiens GN=CTSB PE=1 SV=3	3	9.29536e+06	7.64757e+06	2.68334e+06	3.69998e+06	874340	1.21875e+06	3.28075e+06	3.31868e+06	26.12	12.18	25.66	10
P07339	Cathepsin D OS=Homo sapiens GN=CTSD PE=1 SV=1	3	2.86245e+06	2.11523e+06	378444	1.35471e+06	583467	177109	4.35066e+06	3.88435e+06	82.15	3.38	73.78	17.52
P60981	Destrin OS=Homo sapiens GN=DSTN PE=1 SV=3	3	584999	592256	1.5678e+06	1.83327e+06	8.59261e+06	7.53093e+06	2.09655e+07	1.61765e+07	14.71	6.93	6.85	4.65
P19957	Elafin OS=Homo sapiens GN=PI3 PE=1 SV=3	3	7.85913e+06	1.33407e+06	2.23384e+06	2.36474e+06	1.56243e+07	1.61939e+07	5.47026e+06	3.6516e+06	7.72	17.1	5	98.47
P11678	Eosinophil peroxidase OS=Homo sapiens GN=EPX PE=1 SV=2	3	2.45498e+06	1.5724e+06	1.97697e+06	1.73992e+06	2.35513e+06	2.05227e+06	3.07904e+06	3.4061e+06	5.32	18.43	7.26	27.38
Q9GZZ8	Extracellular glycoprotein lacritin OS=Homo sapiens GN=LACRT PE=1 SV=1	3	2.68334e+06	1.74156e+06	1.32916e+07	9.09106e+06	2.51842e+06	2.28877e+06	2.56222e+07	18330204	22.95	12.25	4.29	26.48
P52907	F-actin-capping protein subunit alpha-1 OS=Homo sapiens GN=CAPZA1 PE=1 SV=3	3	2.45298e+07	2.43658e+07	4.11112e+06	4.34038e+06	8.45185e+06	7.5019e+06	1.09151e+07	8.95317e+06	7.53	2.61	5.96	3.3
P47756	F-actin-capping protein subunit beta OS=Homo sapiens GN=CAPZB PE=1 SV=4	3	390942	197764	405512	746620	196747	234299	1.56517e+06	1.79089e+06	45.22	20.77	14.77	43.01
Q05315	Galectin-10 OS=Homo sapiens GN=CLC PE=1 SV=3	3	464290	548224	1.03796e+06	980510	953413	1.49225e+06	4.25192e+06	4.12374e+06	0.32	9.22	33.5	15.46
P15515	Histatin-1 OS=Homo sapiens GN=HTN1 PE=1 SV=2	3			5.64599e+06	3.28304e+06	4.60175e+06	5682230	5.16896e+06	4.34194e+06	33.96	0.93	17.29
P15516	Histatin-3 OS=Homo sapiens GN=HTN3 PE=1 SV=2	3	2.77742e+07	5.39013e+07	1.65822e+06	5.79092e+06	2.92062e+06	1.00474e+07	5.95445e+06	6.02788e+06	80.99	12.23	79.43	48.6
P16401	Histone H1.5 OS=Homo sapiens GN=HIST1H1B PE=1 SV=3	3
P0C0S8	Histone H2A type 1 OS=Homo sapiens GN=HIST1H2AG PE=1 SV=2	3	4.24496e+06	5944698	5.81519e+06	5.76435e+06	1.16507e+06	1.26544e+06	4.06452e+06	4.12361e+06	3.08	12.39	8.3	27.24
P20671	Histone H2A type 1-D OS=Homo sapiens GN=HIST1H2AD PE=1 SV=2	3	4.24496e+06	5944698	5.81519e+06	5.76435e+06	1.16507e+06	1.26544e+06	4.06452e+06	4.12361e+06	3.08	12.39	8.3	27.24
Q96KK5	Histone H2A type 1-H OS=Homo sapiens GN=HIST1H2AH PE=1 SV=3	3	4.24496e+06	5944698	5.81519e+06	5.76435e+06	1.16507e+06	1.26544e+06	4.06452e+06	4.12361e+06	3.08	12.39	8.3	27.24
Q99878	Histone H2A type 1-J OS=Homo sapiens GN=HIST1H2AJ PE=1 SV=3	3	4.24496e+06	5944698	5.81519e+06	5.76435e+06	1.16507e+06	1.26544e+06	4.06452e+06	4.12361e+06	3.08	12.39	8.3	27.24
Q6FI13	Histone H2A type 2-A OS=Homo sapiens GN=HIST2H2AA3 PE=1 SV=3	3	4.24496e+06	5944698	5.81519e+06	5.76435e+06	1.16507e+06	1.26544e+06	4.06452e+06	4.12361e+06	3.08	12.39	8.3	27.24
Q16777	Histone H2A type 2-C OS=Homo sapiens GN=HIST2H2AC PE=1 SV=4	3	4.24496e+06	5944698	5.81519e+06	5.76435e+06	1.16507e+06	1.26544e+06	4.06452e+06	4.12361e+06	3.08	12.39	8.3	27.24
Q9BTM1	Histone H2A.J OS=Homo sapiens GN=H2AFJ PE=1 SV=1	3	4.24496e+06	5944698	5.81519e+06	5.76435e+06	1.16507e+06	1.26544e+06	4.06452e+06	4.12361e+06	3.08	12.39	8.3	27.24
Q6NXT2	Histone H3.3C OS=Homo sapiens GN=H3F3C PE=1 SV=3	3	191736	207940	6.10906e+06	5167356	104201	1.73689e+06	5.3194e+06	3.01144e+06	8.12	28.44	125.93	9.5
P01597	Ig kappa chain V-I region DEE OS=Homo sapiens PE=1 SV=1	3	5.48366e+06	3.66606e+06	4.09582e+06	2.83119e+06	1.50119e+06	1.00638e+06	2.70206e+06	1.71258e+06	22.22	20.7	25.53	24.45
P06310	Ig kappa chain V-II region RPMI 6410 OS=Homo sapiens PE=4 SV=1	3	6.99144e+07	5.1742e+07	1.23666e+07	1.90269e+07	1.11023e+07	1.37456e+07	2.02847e+07	18821946	33.52	6.1	17.48	17.42
P01617	Ig kappa chain V-II region TEW OS=Homo sapiens PE=1 SV=1	3	1.22051e+07	8.67965e+06	8.51301e+06	1.1947e+07	5.20636e+06	7.81644e+06	1.69837e+07	1.91657e+07	27.32	19.81	30.7	20.19
P01619	Ig kappa chain V-III region B6 OS=Homo sapiens PE=1 SV=1	3
P01621	Ig kappa chain V-III region NG9 (Fragment) OS=Homo sapiens PE=2 SV=1	3	2.29963e+06	985781	2567849	1.95439e+06	1731171	1.54938e+06	2.01377e+06	1.52704e+06	15.54	8.16	5.37	53.35
P06316	Ig lambda chain V-I region BL2 OS=Homo sapiens PE=2 SV=1	3	1.10791e+07	7.53994e+06	4.35032e+06	3.07029e+06	712717	417118	3.1955e+06	1.90465e+06	20.78	24.93	34.69	23.22
P01762	Immunoglobulin heavy variable 3-11 OS=Homo sapiens GN=IGHV3-11 PE=1 SV=2	3	1.8906e+07	1.68057e+07	3.29764e+07	2.71351e+07	2.81354e+07	3.25366e+07	5.64043e+07	3.9063e+07	10.06	14.53	12.71	4.55
P01763	Immunoglobulin heavy variable 3-48 OS=Homo sapiens GN=IGHV3-48 PE=1 SV=2	3	1.8906e+07	1.68057e+07	3.29764e+07	2.71351e+07	2.81354e+07	3.25366e+07	5.64043e+07	3.9063e+07	10.06	14.53	12.71	4.55
P01701	Immunoglobulin lambda variable 1-51 OS=Homo sapiens GN=IGLV1-51 PE=1 SV=2	3	1.10791e+07	7.53994e+06	4.35032e+06	3.07029e+06	712717	417118	3.1955e+06	1.90465e+06	20.78	24.93	34.69	23.22
Q14624	Inter-alpha-trypsin inhibitor heavy chain H4 OS=Homo sapiens GN=ITIH4 PE=1 SV=4	3			4.11325e+06	2.94116e+06	2.85758e+06	2.4273e+06	5.6624e+06	4.22607e+06	19.88	9.28	9.06
P07476	Involucrin OS=Homo sapiens GN=IVL PE=1 SV=2	3	7.45166e+06	6.0632e+06		4.04448e+06	7.45655e+06	6394160	3835890	4.50103e+06		22.51	8.39	10.78
Q9UKR3	Kallikrein-13 OS=Homo sapiens GN=KLK13 PE=2 SV=1	3	1.51215e+06	2.35757e+06	400786	195543	5.74196e+06	4.48954e+06	810125	622700	45.38	7.2	14.88	34.47
Q92876	Kallikrein-6 OS=Homo sapiens GN=KLK6 PE=1 SV=1	3	866526	630473	294162	249860	315949	286208	400457	428572	7.83	16.13	4.52	18.6
Q04695	Keratin, type I cytoskeletal 17 OS=Homo sapiens GN=KRT17 PE=1 SV=2	3	562286	955750	1.51877e+06	1.59374e+06	115478	221360	592884	429612	7.11	11.35	46.67	40.15
P08727	Keratin, type I cytoskeletal 19 OS=Homo sapiens GN=KRT19 PE=1 SV=4	3	562286	955750	1.51877e+06	1.59374e+06	115478	221360	592884	429612	7.11	11.35	46.67	40.15
Q7Z3Y7	Keratin, type I cytoskeletal 28 OS=Homo sapiens GN=KRT28 PE=1 SV=2	3	966513	995604	1.65219e+06	2596261	149383	169778	315636	613342	34.93	55.27	11.49	5.87
Q9NSB2	Keratin, type II cuticular Hb4 OS=Homo sapiens GN=KRT84 PE=2 SV=2	3	661695	637285	2.30675e+06	2.09361e+06	49907.9	19473.5	426734	344444	3.15	3.75	60.03	1.12
Q7Z794	Keratin, type II cytoskeletal 1b OS=Homo sapiens GN=KRT77 PE=2 SV=3	3	661695	637285	1.64087e+06	1.60572e+06			276941	250212	2.17	4.22		1.12
Q86Y46	Keratin, type II cytoskeletal 73 OS=Homo sapiens GN=KRT73 PE=1 SV=1	3	661695	637285	4.69442e+06	1.60572e+06			276941	250212	66.48	4.22		1.12
Q7RTS7	Keratin, type II cytoskeletal 74 OS=Homo sapiens GN=KRT74 PE=1 SV=2	3	661695	637285	4.69442e+06	1.60572e+06			276941	250212	66.48	4.22		1.12
Q5XKE5	Keratin, type II cytoskeletal 79 OS=Homo sapiens GN=KRT79 PE=1 SV=2	3	661695	637285	2.30675e+06	2.09361e+06	49907.9	19473.5	426734	344444	3.15	3.75	60.03	1.12
P01042	Kininogen-1 OS=Homo sapiens GN=KNG1 PE=1 SV=2	3	6.05474e+06	5.5373e+06	2.30241e+07	1.74346e+07	7.84301e+06	6.94339e+06	2.74208e+07	1.83113e+07	15.89	17.07	6.14	2.54
P08637	Low affinity immunoglobulin gamma Fc region receptor III-A OS=Homo sapiens GN=FCGR3A PE=1 SV=2	3	1.19233e+06	595097	631238	1.76884e+06	690055	1.30571e+06	2.78747e+06	2.07544e+06	69.87	9.45	45.85	43.87
P40925	Malate dehydrogenase, cytoplasmic OS=Homo sapiens GN=MDH1 PE=1 SV=4	3			3.25863e+06	3.44813e+06	101595	567210	1.30882e+07	1.41952e+07	7.69	17.06	99.71
P24158	Myeloblastin OS=Homo sapiens GN=PRTN3 PE=1 SV=3	3	1.00254e+07	1.25576e+07	5.30743e+06	6.15854e+06	2.99167e+06	4.07853e+06	1.6626e+07	2.08481e+07	14.17	27.06	24.14	19.57
P05155	Plasma protease C1 inhibitor OS=Homo sapiens GN=SERPING1 PE=1 SV=2	3	4.35826e+06	4.27523e+06	5.30473e+06	3.89e+06	372975	249558	5.35525e+06	3.88058e+06	18.13	11.35	25.66	2.42
P13797	Plastin-3 OS=Homo sapiens GN=PLS3 PE=1 SV=4	3	358563	352213	168068	206901	49672.8	51847.3	254304	231975	18.3	4.9	5.49	2.51
P20742	Pregnancy zone protein OS=Homo sapiens GN=PZP PE=1 SV=4	3	2.83414e+06	1.81547e+06	3.3603e+06	3.75393e+06	552086	536885	3.7604e+06	2.51393e+06	11.51	16.99	0.49	27.37
P02760	Protein AMBP OS=Homo sapiens GN=AMBP PE=1 SV=1	3	1.08758e+06	639073	2.5048e+06	3541776	355487	385825	3.96313e+06	2.92979e+06	27.83	9.95	8.25	33.19
Q96BQ1	Protein FAM3D OS=Homo sapiens GN=FAM3D PE=1 SV=1	3	7.98588e+06	6.72831e+06	4.65526e+06	4.26425e+06	3.6381e+06	4.23695e+06	5.75218e+06	6.48538e+06	2.5	19.75	13.2	8.33
A8MUU1	Putative fatty acid-binding protein 5-like protein 3 OS=Homo sapiens GN=FABP5P3 PE=5 SV=1	3	1.90802e+06	2.56926e+06	2.43283e+06	3.37121e+06	1.10932e+06	1.71097e+06	3.11542e+06	3.67903e+06	26.46	22.95	32.52	24.56
O60361	Putative nucleoside diphosphate kinase OS=Homo sapiens GN=NME2P1 PE=5 SV=1	3	1.06259e+06	1.03204e+06	1.19862e+06	755850	264543	377440	2.69606e+06	3.21464e+06	28.5	23.61	27.25	1.71
Q8N474	Secreted frizzled-related protein 1 OS=Homo sapiens GN=SFRP1 PE=1 SV=1	3	3.96995e+06	3.697e+06	2.17809e+06	2.36702e+06	3.59456e+06	3.21608e+06	2.49362e+06	2.92144e+06	9.57	22.4	5.4	1.26
Q9UBC9	Small proline-rich protein 3 OS=Homo sapiens GN=SPRR3 PE=1 SV=2	3	1.69743e+07	1.34859e+07	1.55621e+06	1.4561e+06	1.60192e+06	1.2521e+06	4.99169e+06	4.92286e+06	1	10.4	14.9	12.46
P16949	Stathmin OS=Homo sapiens GN=STMN1 PE=1 SV=3	3			2.58198e+06	1.69752e+06	445629	115868	5.10089e+06	4.46167e+06	25.66	1.93	81.42
Q9BRA2	Thioredoxin domain-containing protein 17 OS=Homo sapiens GN=TXNDC17 PE=1 SV=1	3	1.34504e+06	1.25766e+06	371248	347618	408720	299147	1.08896e+06	1.16298e+06	0.95	15.98	19.48	0.97
Q07654	Trefoil factor 3 OS=Homo sapiens GN=TFF3 PE=1 SV=1	3	3.18528e+07	3.19114e+07	1.08594e+07	20316434	1.93546e+07	1.62745e+07	2.21965e+07	1.52191e+07	46.24	15.23	9.77	3.9
P06753	Tropomyosin alpha-3 chain OS=Homo sapiens GN=TPM3 PE=1 SV=2	3			734166	989927	1.0324e+06	1.23749e+06	1.796e+06	1.99937e+06	24.59	18.87	15.22
P18206	Vinculin OS=Homo sapiens GN=VCL PE=1 SV=4	3	133270	58943.1	280087	305005	420364	306287	977375	780081	9.72	4.54	19.79	51.44
O75083	WD repeat-containing protein 1 OS=Homo sapiens GN=WDR1 PE=1 SV=4	3	1.89344e+06	714879	1.36821e+06	373504	211505	186240	1.96651e+06	1.58479e+06	78.23	3.86	6.52	60.86
P27348	14-3-3 protein theta OS=Homo sapiens GN=YWHAQ PE=1 SV=1	2	2.6628e+06	3.19662e+06	3.55845e+06	2.31621e+06	3.61594e+06	3.22823e+06	6.1892e+06	6.33863e+06	26.35	13.05	5.55	16.62
O15143	Actin-related protein 2/3 complex subunit 1B OS=Homo sapiens GN=ARPC1B PE=1 SV=3	2			43796.9	72088.6	207644	200752	897508	317127	37.99	58.45	0.08
P43652	Afamin OS=Homo sapiens GN=AFM PE=1 SV=1	2	627360	546484	1000178	1.11592e+06	52430.8	73499	885687	553608	11.42	21.66	26.05	5.98
P12814	Alpha-actinin-1 OS=Homo sapiens GN=ACTN1 PE=1 SV=2	2	150119		819754	664922	202971	126282	593343	707882	11.07	23.65	30.6
O43707	Alpha-actinin-4 OS=Homo sapiens GN=ACTN4 PE=1 SV=2	2	150119		819754	664922	202971	126282	593343	707882	11.07	23.65	30.6
P02652	Apolipoprotein A-II OS=Homo sapiens GN=APOA2 PE=1 SV=1	2	2.61459e+06	3.0209e+06	6.21542e+06	6.68413e+06	508288		8.76529e+06	7.26311e+06	8.83	1.9		13.94
P60022	Beta-defensin 1 OS=Homo sapiens GN=DEFB1 PE=1 SV=1	2	3.20426e+06	3.04229e+06	449935	535278	230914	2.15183e+06	254398	207198	15.92	3.11	114.86	0.11
O15263	Beta-defensin 4A OS=Homo sapiens GN=DEFB4A PE=1 SV=1	2	318832	714300			451873	395396					6.97	57.32
P13929	Beta-enolase OS=Homo sapiens GN=ENO3 PE=1 SV=5	2	1.2353e+06	988089	2.20204e+06	1.67163e+06	1.3599e+06	1.11645e+06	5.35141e+06	4.58697e+06	15.72	0.5	11.46	11.98
P80723	Brain acid soluble protein 1 OS=Homo sapiens GN=BASP1 PE=1 SV=2	2	7991517	9.5963e+06	8.99722e+06	5.68514e+06			1.20796e+07	8.1065e+06	28.37	16.73		16.64
P62158	Calmodulin OS=Homo sapiens GN=CALM1 PE=1 SV=2	2	1.18721e+06	1.22407e+06	652695	1.00615e+06		71833.2	598194	963453	33.65	43.63		5.93
P07711	Cathepsin L1 OS=Homo sapiens GN=CTSL PE=1 SV=2	2	1.49526e+06	1.25501e+06	280564	536505	653857	670318	923131	1.13705e+06	47.61	25.84	4.22	8.6
Q9UBR2	Cathepsin Z OS=Homo sapiens GN=CTSZ PE=1 SV=1	2	1.99884e+06	1563384	2.77832e+06	1.27853e+06	2.97194e+06	2.75475e+06	3.55192e+06	3.14598e+06	49.05	2.82	2.9	13.56
Q9NRJ3	C-C motif chemokine 28 OS=Homo sapiens GN=CCL28 PE=1 SV=1	2	2.50781e+06	296426		108962	900648	648765	455842				20.58	110.06
P60953	Cell division control protein 42 homolog OS=Homo sapiens GN=CDC42 PE=1 SV=2	2			3.48776e+06	1.76392e+06	935483	511156	9.09013e+06	7.33951e+06	43.09	3.73	39.21
O00299	Chloride intracellular channel protein 1 OS=Homo sapiens GN=CLIC1 PE=1 SV=4	2			50956.1	113322			207080	108678	56.83	33.54
P01040	Cystatin-A OS=Homo sapiens GN=CSTA PE=1 SV=1	2	2.29347e+06	1.37605e+06	264834	1.04539e+06	37801		2.18827e+06	2.32567e+06	86.6	15.64		31.79
P68104	Elongation factor 1-alpha 1 OS=Homo sapiens GN=EEF1A1 PE=1 SV=1	2	1.12161e+06	171657	276143	378605	262693	445759	1.2922e+06	1.01275e+06	25.73	5.83	38.84	102.11
Q05639	Elongation factor 1-alpha 2 OS=Homo sapiens GN=EEF1A2 PE=1 SV=1	2	1.12161e+06	171657	276143	378605	262693	445759	1.2922e+06	1.01275e+06	25.73	5.83	38.84	102.11
P47755	F-actin-capping protein subunit alpha-2 OS=Homo sapiens GN=CAPZA2 PE=1 SV=3	2	2.44093e+07	2.43658e+07	4.11112e+06	4032235	7.86406e+06	7.24496e+06	1.01096e+07	7979934	2.33	5.33	3.33	3.65
Q06828	Fibromodulin OS=Homo sapiens GN=FMOD PE=1 SV=2	2	448187	419388	642282	407834	443759	426054	520455	462760	28.03	3.09	0.41	0.92
P41439	Folate receptor gamma OS=Homo sapiens GN=FOLR3 PE=1 SV=1	2			574401	269780	38871		261153	220850	47.78	0.45
P09958	Furin OS=Homo sapiens GN=FURIN PE=1 SV=2	2	122848	85852.5	399537	336245	623770	345263	211977	716376	8.48	84.52	38.37	21.4
O60234	Glia maturation factor gamma OS=Homo sapiens GN=GMFG PE=1 SV=1	2	116984			212653	204688	170925	873042	672843		7.01	10.26
P04899	Guanine nucleotide-binding protein G(i) subunit alpha-2 OS=Homo sapiens GN=GNAI2 PE=1 SV=3	2	183701	315311	312946	480380	120823	292885	858529	916762	33.37	15.97	60.84	40.79
P07900	Heat shock protein HSP 90-alpha OS=Homo sapiens GN=HSP90AA1 PE=1 SV=5	2		26449.9	52338.7	38793	406117	128970	771993	561157	17.38	11.13	71.43
P14317	Hematopoietic lineage cell-specific protein OS=Homo sapiens GN=HCLS1 PE=1 SV=3	2
P51858	Hepatoma-derived growth factor OS=Homo sapiens GN=HDGF PE=1 SV=1	2		42811.4				61729.6	364148	257984		12.94
P22492	Histone H1t OS=Homo sapiens GN=HIST1H1T PE=2 SV=4	2			1.57864e+06	1.45916e+06	2.18434e+06	2.15568e+06	1349435		1.86		1.53
Q96QV6	Histone H2A type 1-A OS=Homo sapiens GN=HIST1H2AA PE=1 SV=3	2	4.24496e+06	5944698	5.07028e+06	4.82339e+06	1.16507e+06	1.23686e+06	3.65429e+06	3.78557e+06	0.18	13.85	6.69	27.24
P04908	Histone H2A type 1-B/E OS=Homo sapiens GN=HIST1H2AB PE=1 SV=2	2	4.24496e+06	5944698	5.07028e+06	4.82339e+06	1.16507e+06	1.23686e+06	3.65429e+06	3.78557e+06	0.18	13.85	6.69	27.24
Q93077	Histone H2A type 1-C OS=Homo sapiens GN=HIST1H2AC PE=1 SV=3	2	4.24496e+06	5944698	5.07028e+06	4.82339e+06	1.16507e+06	1.23686e+06	3.65429e+06	3.78557e+06	0.18	13.85	6.69	27.24
Q7L7L0	Histone H2A type 3 OS=Homo sapiens GN=HIST3H2A PE=1 SV=3	2	4.24496e+06	5944698	5.07028e+06	4.82339e+06	1.16507e+06	1.23686e+06	3.65429e+06	3.78557e+06	0.18	13.85	6.69	27.24
Q71UI9	Histone H2A.V OS=Homo sapiens GN=H2AFV PE=1 SV=3	2	4.24496e+06	5944698	5.07028e+06	4.82339e+06	1.16507e+06	1.23686e+06	3.65429e+06	3.78557e+06	0.18	13.85	6.69	27.24
P0C0S5	Histone H2A.Z OS=Homo sapiens GN=H2AFZ PE=1 SV=2	2	4.24496e+06	5944698	5.07028e+06	4.82339e+06	1.16507e+06	1.23686e+06	3.65429e+06	3.78557e+06	0.18	13.85	6.69	27.24
P16104	Histone H2AX OS=Homo sapiens GN=H2AFX PE=1 SV=2	2	4.24496e+06	5944698	5.07028e+06	4.82339e+06	1.16507e+06	1.23686e+06	3.65429e+06	3.78557e+06	0.18	13.85	6.69	27.24
Q96A08	Histone H2B type 1-A OS=Homo sapiens GN=HIST1H2BA PE=1 SV=3	2	23496428	2.01187e+07	51977127	39981318	15327732	1.22781e+07	2.97205e+07	2.52648e+07	14.79	0.09	13.18	7.19
P01593	Ig kappa chain V-I region AG OS=Homo sapiens PE=1 SV=1	2	248137	222842	1.55915e+06	1.46645e+06	1.04761e+06	1.66978e+06	1838692	1.02671e+06	0.63	29.37	34.71	3.83
P01600	Ig kappa chain V-I region Hau OS=Homo sapiens PE=1 SV=1	2	5.48366e+06	3.60224e+06	4.02191e+06	2.83119e+06	1.50119e+06	862277	2.48206e+06	1.71258e+06	20.96	14.79	35.93	25.65
P01606	Ig kappa chain V-I region OU OS=Homo sapiens PE=1 SV=1	2	5.48366e+06	3.60224e+06	4.02191e+06	2.83119e+06	1.50119e+06	862277	2.48206e+06	1.71258e+06	20.96	14.79	35.93	25.65
P80362	Ig kappa chain V-I region WAT OS=Homo sapiens PE=1 SV=1	2	5.48366e+06	3.60224e+06	4.02191e+06	2.83119e+06	1.50119e+06	862277	2.48206e+06	1.71258e+06	20.96	14.79	35.93	25.65
P01614	Ig kappa chain V-II region Cum OS=Homo sapiens PE=1 SV=1	2	1.12039e+07	7631838	6.90222e+06	1.08434e+07	4.21756e+06	6840415	1.54322e+07	1.77706e+07	34.91	21.21	35.86	23.16
P01615	Ig kappa chain V-II region FR OS=Homo sapiens PE=1 SV=1	2	1.47747e+06	1.35817e+06	275473	429330	217469	157228	150677	144810	34.38	8.58	20.33	2.18
P06309	Ig kappa chain V-II region GM607 (Fragment) OS=Homo sapiens PE=4 SV=1	2	1.12039e+07	7631838	6.90222e+06	1.08434e+07	4.21756e+06	6840415	1.54322e+07	1.77706e+07	34.91	21.21	35.86	23.16
P01624	Ig kappa chain V-III region POM OS=Homo sapiens PE=1 SV=1	2	533540	527325	474611	444294		138511	235216	196182	0.96	1.43		2.95
P04433	Ig kappa chain V-III region VG (Fragment) OS=Homo sapiens PE=1 SV=1	2	2.92022e+07	2.18651e+07	22240596	2.11355e+07	1.07132e+07	10046853	5.33896e+07	2.67364e+07	0.1	36.65	2.07	16.61
P04434	Ig kappa chain V-III region VH (Fragment) OS=Homo sapiens PE=4 SV=1	2	5.44638e+07	3.71432e+07	4.38001e+07	2.659e+07	2.56498e+07	2.64433e+07	3.14103e+07	2.91714e+07	31.07	6.16	4.62	23.08
P04211	Ig lambda chain V region 4A OS=Homo sapiens PE=4 SV=1	2	44354162	3.31736e+07	3.35434e+07	2.24671e+07	1.14896e+07	1.15931e+07	3.13417e+07	3.3918e+07	24.39	16.9	3.1	16.68
P01700	Ig lambda chain V-I region HA OS=Homo sapiens PE=1 SV=1	2	47669576	45608982	23022682	2.67332e+07	5.48029e+06	6105865	16230030	10294585	14.22	20.64	10.09	0.65
P80748	Ig lambda chain V-III region LOI OS=Homo sapiens PE=1 SV=1	2	1.33951e+07	1.20918e+07	1.05921e+07	9.65455e+06	9.38898e+06	9849289	1.63483e+07	1.46031e+07	2.85	3.41	5.85	3.46
P01714	Ig lambda chain V-III region SH OS=Homo sapiens PE=1 SV=1	2	2.39235e+07	2.60465e+07	2.02511e+07	1.66923e+07	1.40173e+07	1.278e+07	1.93705e+07	11226109	9.94	26.85	4.07	9.77
P23083	Immunoglobulin heavy variable 1-2 OS=Homo sapiens GN=IGHV1-2 PE=1 SV=2	2	1.21254e+06	1.06149e+06	7.29748e+06	6.51362e+06	1.14499e+07	5.51861e+06	1.60603e+07	1.2089e+07	4.33	8.68	47.25	5.63
P01743	Immunoglobulin heavy variable 1-46 OS=Homo sapiens GN=IGHV1-46 PE=1 SV=2	2
P01742	Immunoglobulin heavy variable 1-69 OS=Homo sapiens GN=IGHV1-69 PE=1 SV=2	2	310581	445986	4.80698e+06	4.66404e+06	365111	173000	9.62774e+06	6.50113e+06	1.57	16.3	48.32	28.95
P01766	Immunoglobulin heavy variable 3-13 OS=Homo sapiens GN=IGHV3-13 PE=1 SV=2	2	154633	340067	322951	129136			187604	115005	57.57	23		56.22
P01599	Immunoglobulin kappa variable 1-17 OS=Homo sapiens GN=IGKV1-17 PE=1 SV=2	2	1.12104e+06	1.11618e+06	305057	459032	140235	180024	488065	404215	32.03	1.93	19.99	3.47
P11215	Integrin alpha-M OS=Homo sapiens GN=ITGAM PE=1 SV=2	2			166508	181063	132875	58781.6	164952	156538	9.62	7.69	52.56
P19827	Inter-alpha-trypsin inhibitor heavy chain H1 OS=Homo sapiens GN=ITIH1 PE=1 SV=3	2	161895	198361	293669	251151	86701.7	63480.6	223627	267184	7.35	23.75	19.45	18.04
Q99456	Keratin, type I cytoskeletal 12 OS=Homo sapiens GN=KRT12 PE=1 SV=1	2	179284	214366	1.23501e+06	543060		76594.2	490466	86109.5	51.86	93.05		16.34
Q2M2I5	Keratin, type I cytoskeletal 24 OS=Homo sapiens GN=KRT24 PE=1 SV=1	2	510833	920250	707367	1.41193e+06	162980	194956	249559	531484	50.28	60.66	15.08	43.9
Q7Z3Z0	Keratin, type I cytoskeletal 25 OS=Homo sapiens GN=KRT25 PE=1 SV=1	2	583512	254220	1.36843e+06	1.54558e+06	33905.1	25012.3	213219	269840	12.28	27.69	18.93	52.36
Q7Z3Y8	Keratin, type I cytoskeletal 27 OS=Homo sapiens GN=KRT27 PE=1 SV=2	2	583512	254220	1.36843e+06	1.54558e+06	33905.1	25012.3	213219	269840	12.28	27.69	18.93	52.36
Q3SY84	Keratin, type II cytoskeletal 71 OS=Homo sapiens GN=KRT71 PE=1 SV=3	2	661695	637285	1.64087e+06	1.60572e+06			276941	250212	2.17	4.22		1.12
Q14CN4	Keratin, type II cytoskeletal 72 OS=Homo sapiens GN=KRT72 PE=1 SV=2	2	661695	637285	1.64087e+06	1.60572e+06			276941	250212	2.17	4.22		1.12
Q6ZMR3	L-lactate dehydrogenase A-like 6A OS=Homo sapiens GN=LDHAL6A PE=2 SV=1	2	388143	199122	171120	151829			590914	259232	4.75	45.22		42.11
P07195	L-lactate dehydrogenase B chain OS=Homo sapiens GN=LDHB PE=1 SV=2	2					51761.5	44000	333222	157044		40.62	9.01
P14174	Macrophage migration inhibitory factor OS=Homo sapiens GN=MIF PE=1 SV=4	2	4109877	3.52386e+06	3.88967e+06	3.2167e+06	2.7061e+06	3128434	9.70624e+06	8.13191e+06	9.71	1.12	12.69	7.1
P08493	Matrix Gla protein OS=Homo sapiens GN=MGP PE=1 SV=2	2	2.3811e+06	1.83791e+06	1.22409e+06	1.68539e+06	805372	614305	4.21127e+06	3.22278e+06	26.02	7.51	16.6	14.48
P35579	Myosin-9 OS=Homo sapiens GN=MYH9 PE=1 SV=4	2			1.74875e+06	1.06301e+06	639007	19156.4	2.61955e+06	1.78988e+06	30.98	15.47	132.91
P22894	Neutrophil collagenase OS=Homo sapiens GN=MMP8 PE=1 SV=1	2	425448	320225	397149	189451	160910	118601	1.47877e+06	378517	46.8	76.03	18.99	16.24
P10153	Non-secretory ribonuclease OS=Homo sapiens GN=RNASE2 PE=1 SV=2	2	2239787	2.3454e+06	1.76086e+06	2.13107e+06	1.04937e+06	1.05884e+06	2.96899e+06	2636863	17.11	3.01	3.1	7.03
Q9Y536	Peptidyl-prolyl cis-trans isomerase A-like 4A OS=Homo sapiens GN=PPIAL4A PE=2 SV=1	2	2.07397e+06	1.57867e+06	1.16785e+06	1.62188e+06	701809	832096	3.08554e+06	2.88681e+06	26.61	6.69	14.46	15.46
Q06830	Peroxiredoxin-1 OS=Homo sapiens GN=PRDX1 PE=1 SV=1	2	254112	191937	74612.6	55980.8			237599	240003	16.53	12.08		16
P32119	Peroxiredoxin-2 OS=Homo sapiens GN=PRDX2 PE=1 SV=5	2	1.0455e+06	779658	700437	261853	485051	500951	2.3086e+06	1.7204e+06	61.49	9.38	4.75	16.89
Q96G03	Phosphoglucomutase-2 OS=Homo sapiens GN=PGM2 PE=1 SV=4	2	474190	242905	371673	256629	284978	184826	885320	801304	22.3	4.35	27.78	42.2
Q6P4A8	Phospholipase B-like 1 OS=Homo sapiens GN=PLBD1 PE=1 SV=2	2	38162.1	36536					3.18332e+06					0.7
P55058	Phospholipid transfer protein OS=Homo sapiens GN=PLTP PE=1 SV=1	2	475033	396117	1.28339e+06	2.24243e+06	1.91809e+06	1.42388e+06	1.78509e+06	1.35001e+06	41.87	8.35	18.49	9.06
P00747	Plasminogen OS=Homo sapiens GN=PLG PE=1 SV=2	2	881076	960533	971336	519425	139043	144778	824799	590033	39.48	12.26	5.32	9.87
Q6MZM9	Proline-rich protein 27 OS=Homo sapiens GN=PRR27 PE=2 SV=1	2	1.49565e+07	1.28893e+07	1680061	1.30445e+06	1.43004e+06	2.10699e+06	3159974	2.52688e+06	14.14	4.41	29.44	6.74
Q16378	Proline-rich protein 4 OS=Homo sapiens GN=PRR4 PE=1 SV=3	2	1.18743e+07	1.0806e+07	3.57585e+06	2.11496e+06	2.20546e+06	2.03246e+06	8273.28	512000	32.82	137.58	3.31	2.89
O43490	Prominin-1 OS=Homo sapiens GN=PROM1 PE=1 SV=1	2	1.69759e+06	1.57645e+06	638938	385130	275715	309836	547415	607236	31.55	18.62	10.7	1.46
Q5VTE0	Putative elongation factor 1-alpha-like 3 OS=Homo sapiens GN=EEF1A1P5 PE=5 SV=1	2	1.12161e+06	171657	276143	378605	262693	445759	1.2922e+06	1.01275e+06	25.73	5.83	38.84	102.11
Q5VSP4	Putative lipocalin 1-like protein 1 OS=Homo sapiens GN=LCN1P1 PE=5 SV=1	2	2.42655e+08	2.29016e+08	1.2316e+08	1.25942e+08	1.08856e+08	1.13908e+08	2.89352e+08	2.19166e+08	5.28	8.24	5.67	0.31
P30613	Pyruvate kinase PKLR OS=Homo sapiens GN=PKLR PE=1 SV=2	2	257682	191028	522280	579363	1.0339e+06	756304	3.77103e+06	2.60684e+06	11.02	14.66	19.51	17.3
P50395	Rab GDP dissociation inhibitor beta OS=Homo sapiens GN=GDI2 PE=1 SV=2	2	387797	238364	626328	206621	74679.6	58885.4	975336	1.19941e+06	68.46	25.73	14.28	30.17
P63000	Ras-related C3 botulinum toxin substrate 1 OS=Homo sapiens GN=RAC1 PE=1 SV=1	2	2.03878e+06	1.79527e+06	1.49789e+06	1.50971e+06	834706	111047	5.84398e+06	5.80057e+06	4.26	10.85	107.17	5.22
P60763	Ras-related C3 botulinum toxin substrate 3 OS=Homo sapiens GN=RAC3 PE=1 SV=1	2	2.03878e+06	1.79527e+06	1.49789e+06	1.50971e+06	834706	111047	5.84398e+06	5.80057e+06	4.26	10.85	107.17	5.22
P62491	Ras-related protein Rab-11A OS=Homo sapiens GN=RAB11A PE=1 SV=3	2			760433	247143	194193	242406	1.93193e+06	2.27382e+06	69.26	22.72	18.05
Q15907	Ras-related protein Rab-11B OS=Homo sapiens GN=RAB11B PE=1 SV=4	2			760433	247143	194193	242406	1.93193e+06	2.27382e+06	69.26	22.72	18.05
P51149	Ras-related protein Rab-7a OS=Homo sapiens GN=RAB7A PE=1 SV=1	2	648590	782649	844967	831986	232461	161698	1.65956e+06	1.30088e+06	2.61	5.82	22.99	16.98
P36952	Serpin B5 OS=Homo sapiens GN=SERPINB5 PE=1 SV=2	2	974634	716559	260040	361064	236230	303093	870728	659802	26.59	8.21	19.96	17.88
P0DJI8	Serum amyloid A-1 protein OS=Homo sapiens GN=SAA1 PE=1 SV=1	2	2.00608e+06	968586	879896	665468	1.18116e+06	558684	832397	1.17334e+06	15.98	34.94	48.43	45.98
P35326	Small proline-rich protein 2A OS=Homo sapiens GN=SPRR2A PE=1 SV=1	2	1.56677e+06	2.73311e+06		317963	1.03789e+06	887769	1.00029e+06	1.32621e+06		30.84	8.57	41.83
P35325	Small proline-rich protein 2B OS=Homo sapiens GN=SPRR2B PE=2 SV=1	2	1.56677e+06	2.73311e+06		317963	1.03789e+06	887769	1.00029e+06	1.32621e+06		30.84	8.57	41.83
P22532	Small proline-rich protein 2D OS=Homo sapiens GN=SPRR2D PE=2 SV=2	2	1.56677e+06	2.73311e+06		317963	1.03789e+06	887769	1.00029e+06	1.32621e+06		30.84	8.57	41.83
P22531	Small proline-rich protein 2E OS=Homo sapiens GN=SPRR2E PE=2 SV=2	2	1.56677e+06	2.73311e+06		317963	1.03789e+06	887769	1.00029e+06	1.32621e+06		30.84	8.57	41.83
P02814	Submaxillary gland androgen-regulated protein 3B OS=Homo sapiens GN=SMR3B PE=1 SV=2	2	1.13046e+06	1.08129e+06	700121	499832	50548.4	72898.8	231588	158164	19.99	15.5	27.98	0.63
P00441	Superoxide dismutase [Cu-Zn] OS=Homo sapiens GN=SOD1 PE=1 SV=2	2	3.11832e+06	2.31751e+06	5.16498e+06	5.95166e+06	7.45133e+06	4.6284e+06	1.44954e+07	1.14197e+07	13.69	5.46	30.71	17.13
Q99536	Synaptic vesicle membrane protein VAT-1 homolog OS=Homo sapiens GN=VAT1 PE=1 SV=2	2	753821	785761	778305	856596	543606	524665	1.25326e+06	1.81646e+06	10.46	36.78	0.04	6.71
P13693	Translationally-controlled tumor protein OS=Homo sapiens GN=TPT1 PE=1 SV=1	2			178106	895293	1557443	2.14712e+06	4.15332e+06	3.50881e+06	96.51	0.53	24.91
P09493	Tropomyosin alpha-1 chain OS=Homo sapiens GN=TPM1 PE=1 SV=2	2			533595	620094	715311	786786	1.1496e+06	1.30634e+06	14.28	20.29	9.19
P67936	Tropomyosin alpha-4 chain OS=Homo sapiens GN=TPM4 PE=1 SV=3	2			533595	620094	715311	786786	1.1496e+06	1.30634e+06	14.28	20.29	9.19
P07951	Tropomyosin beta chain OS=Homo sapiens GN=TPM2 PE=1 SV=1	2			533595	620094	715311	786786	1.1496e+06	1.30634e+06	14.28	20.29	9.19
O75347	Tubulin-specific chaperone A OS=Homo sapiens GN=TBCA PE=1 SV=3	2	1.08374e+06	825500	1.16653e+06	1.26301e+06	1.13487e+06	1.00797e+06	2.34581e+06	2.97919e+06	9.31	27.93	5.91	15.41
P62258	14-3-3 protein epsilon OS=Homo sapiens GN=YWHAE PE=1 SV=1	1	1.11303e+06	1.30119e+06	1.05413e+06	1.15153e+06	967793	827328	2.35224e+06	2.4881e+06	9.94	15.31	8.61	14.77
Q13442	28 kDa heat- and acid-stable phosphoprotein OS=Homo sapiens GN=PDAP1 PE=1 SV=1	1		63254.1					628555	645480		13.24
Q9NVS2	28S ribosomal protein S18a, mitochondrial OS=Homo sapiens GN=MRPS18A PE=1 SV=1	1		1.74937e+06		67904.5
Q9BRK5	45 kDa calcium-binding protein OS=Homo sapiens GN=SDF4 PE=1 SV=1	1	409325	425290						96986.7				6.48
P61160	Actin-related protein 2 OS=Homo sapiens GN=ACTR2 PE=1 SV=1	1	110937	84983	251031	306363	149423	73355.1	569571	473543	17.7	1.66	46.1	15.01
O15144	Actin-related protein 2/3 complex subunit 2 OS=Homo sapiens GN=ARPC2 PE=1 SV=1	1
O15145	Actin-related protein 2/3 complex subunit 3 OS=Homo sapiens GN=ARPC3 PE=1 SV=3	1							238229	455111		54.25
P59998	Actin-related protein 2/3 complex subunit 4 OS=Homo sapiens GN=ARPC4 PE=1 SV=3	1	2.62513e+06	2.83325e+06	11661756	7.43187e+06	8.05624e+06	8.23303e+06	1.51115e+06	7.66731e+07	27.79	136.75	4	9.16
P23526	Adenosylhomocysteinase OS=Homo sapiens GN=AHCY PE=1 SV=4	1	450924	426115		828668	1077434	1.13195e+06	4850830	2.70735e+06		29.4	5.95	0.23
P30520	Adenylosuccinate synthetase isozyme 2 OS=Homo sapiens GN=ADSS PE=1 SV=3	1		38987.7	51640.4		39940.8	63384.3	347340	295886		0.06	34.42
P14550	Alcohol dehydrogenase [NADP(+)] OS=Homo sapiens GN=AKR1A1 PE=1 SV=3	1			205132		131218		1.03408e+06
Q08043	Alpha-actinin-3 OS=Homo sapiens GN=ACTN3 PE=1 SV=2	1	150119		285673	333583	46512.4		369188	324510	14.62	2.28
P05090	Apolipoprotein D OS=Homo sapiens GN=APOD PE=1 SV=1	1		112232	331148	514148	62019.6	67182.6	287207	193447	34.13	16.47	8.11
Q9GZR7	ATP-dependent RNA helicase DDX24 OS=Homo sapiens GN=DDX24 PE=1 SV=1	1	536741	521729	146164	189705	357380	266584	764862	430248	21.96	28.87	18.16	1.77
P12830	Cadherin-1 OS=Homo sapiens GN=CDH1 PE=1 SV=3	1	575573	516186	241432	130653			364889	284621	38.7	6.17		3.92
Q14CN2	Calcium-activated chloride channel regulator 4 OS=Homo sapiens GN=CLCA4 PE=1 SV=2	1	108334	306412										70.42
Q9NZT1	Calmodulin-like protein 5 OS=Homo sapiens GN=CALML5 PE=1 SV=2	1	143506	163752	119844	89147.9	76536.2	59825.6	126587	55842.3	17.13	44.87	14.89	13.07
P31997	Carcinoembryonic antigen-related cell adhesion molecule 8 OS=Homo sapiens GN=CEACAM8 PE=1 SV=2	1	1.31191e+06	847385	1508973	1.29111e+06	510953	433812	1.55727e+06	766832	7.31	37.76	9.09	26.8
P13987	CD59 glycoprotein OS=Homo sapiens GN=CD59 PE=1 SV=1	1
P21926	CD9 antigen OS=Homo sapiens GN=CD9 PE=1 SV=4	1	858694	848595	42546.9				131336	124208		7.44		2.94
P29373	Cellular retinoic acid-binding protein 2 OS=Homo sapiens GN=CRABP2 PE=1 SV=2	1	414617	295793	163889	289965	71270.7	145379	495799	338603	42.68	15.5	50.54	19.97
Q15782	Chitinase-3-like protein 2 OS=Homo sapiens GN=CHI3L2 PE=1 SV=1	1	1.70283e+06	965783		195944			130924					35.55
Q13231	Chitotriosidase-1 OS=Homo sapiens GN=CHIT1 PE=1 SV=1	1	265560	347993	183953	308314	116163	117459	803023	721410	39.17	3.82	3.25	22.69
Q9Y696	Chloride intracellular channel protein 4 OS=Homo sapiens GN=CLIC4 PE=1 SV=4	1	5.11133e+07	7.55273e+07	2.7486e+07	24165622	29651136	22081522	1.92344e+07	2.8373e+07	5.4	37.93	18.27	30.88
P12109	Collagen alpha-1(VI) chain OS=Homo sapiens GN=COL6A1 PE=1 SV=3	1	706565	584692	452483	407532	295271	479245	533280	340744	3.69	20.14	35.91	9.6
Q03692	Collagen alpha-1(X) chain OS=Homo sapiens GN=COL10A1 PE=1 SV=2	1
Q03591	Complement factor H-related protein 1 OS=Homo sapiens GN=CFHR1 PE=1 SV=2	1	1.11266e+06	773253	1.09985e+06	671488	296448	294336	1.11666e+06	802055	30.69	11.97	1.96	21.78
P05156	Complement factor I OS=Homo sapiens GN=CFI PE=1 SV=2	1
P41002	Cyclin-F OS=Homo sapiens GN=CCNF PE=1 SV=2	1	4.54734e+06	4653785	4167439	4.23735e+06	3476712	2.79182e+06			4.88		13.01	5.41
P16562	Cysteine-rich secretory protein 2 OS=Homo sapiens GN=CRISP2 PE=1 SV=1	1	260229220	315203992	242924736	189149504	373362136	368278416	299687784	274625056	13.94	5.22	1.5	17.24
Q8TAV3	Cytochrome P450 2W1 OS=Homo sapiens GN=CYP2W1 PE=1 SV=2	1			89626.5	32837	92518.8	88776	253411	191264	62.64	8.49	0.45
P30046	D-dopachrome decarboxylase OS=Homo sapiens GN=DDT PE=1 SV=3	1	72966.5	74568.5	531064	416379	75551.7	77279.8	346007	328924	13.46	7.81	4.07	5.31
A6NHG4	D-dopachrome decarboxylase-like protein OS=Homo sapiens GN=DDTL PE=2 SV=1	1	72966.5	74568.5	531064	416379	75551.7	77279.8	346007	328924	13.46	7.81	4.07	5.31
Q8NFT8	Delta and Notch-like epidermal growth factor-related receptor OS=Homo sapiens GN=DNER PE=1 SV=1	1	613216	411173	58170.1									24.25
Q86SJ6	Desmoglein-4 OS=Homo sapiens GN=DSG4 PE=1 SV=1	1	1.44416e+07	1.30122e+07	9.15897e+06	7.67269e+06	1.6197e+07	1.51233e+07	2.66109e+07	19260484	8.8	11.44	2.38	3.59
P53634	Dipeptidyl peptidase 1 OS=Homo sapiens GN=CTSC PE=1 SV=2	1	788401	548266					476196	309109		19.04		21.74
Q13217	DnaJ homolog subfamily C member 3 OS=Homo sapiens GN=DNAJC3 PE=1 SV=1	1	299437	196546	406854					101722				25.71
Q96PT3	Double homeobox protein 5 OS=Homo sapiens GN=DUX5 PE=2 SV=1	1
Q9UJU6	Drebrin-like protein OS=Homo sapiens GN=DBNL PE=1 SV=1	1			140136	110534			769657	660038	13.04	0.53
P30040	Endoplasmic reticulum resident protein 29 OS=Homo sapiens GN=ERP29 PE=1 SV=4	1							1.51198e+06
P61916	Epididymal secretory protein E1 OS=Homo sapiens GN=NPC2 PE=1 SV=1	1	2692822	3597736					1.03241e+06	828752		4.14		24.03
Q96HE7	ERO1-like protein alpha OS=Homo sapiens GN=ERO1A PE=1 SV=2	1	301204	396281			71631.5	59935	422397	416675		10.41	10.12	22.97
Q16610	Extracellular matrix protein 1 OS=Homo sapiens GN=ECM1 PE=1 SV=2	1			344447	609017	124780	131605	2319467	1.89445e+06	42.64	2.91	6.23
P21333	Filamin-A OS=Homo sapiens GN=FLNA PE=1 SV=4	1			166638	189948		66884	344783	397832	12.93	21.35
P14207	Folate receptor beta OS=Homo sapiens GN=FOLR2 PE=1 SV=4	1
P05062	Fructose-bisphosphate aldolase B OS=Homo sapiens GN=ALDOB PE=1 SV=2	1	1.10924e+06	721729	1.07507e+06	1.05869e+06	1700307	1.81029e+06	2.39371e+06	3.12025e+06	2.62	29.69	6.89	26.3
P09104	Gamma-enolase OS=Homo sapiens GN=ENO2 PE=1 SV=3	1	366268	285324	538253	368490	250540	296587	948918	672127	22.89	12.95	14.35	13.84
Q92820	Gamma-glutamyl hydrolase OS=Homo sapiens GN=GGH PE=1 SV=2	1			54591	124847			167686	187266	58.48	19.09
P60983	Glia maturation factor beta OS=Homo sapiens GN=GMFB PE=1 SV=2	1				113413			327988	234962		12.16
P14136	Glial fibrillary acidic protein OS=Homo sapiens GN=GFAP PE=1 SV=1	1			151130
P00390	Glutathione reductase, mitochondrial OS=Homo sapiens GN=GSR PE=1 SV=2	1				253636	46761.5	109400	591882	516127		1.71	58.78
P78417	Glutathione S-transferase omega-1 OS=Homo sapiens GN=GSTO1 PE=1 SV=2	1	244654	328506		126435			380359	298988		5.62		24.37
O14556	Glyceraldehyde-3-phosphate dehydrogenase, testis-specific OS=Homo sapiens GN=GAPDHS PE=1 SV=2	1	515682	657624	63992.4	79208.4			387874	317509	18.68	2.76		20.82
Q92896	Golgi apparatus protein 1 OS=Homo sapiens GN=GLG1 PE=1 SV=2	1	1.72651e+06
P62826	GTP-binding nuclear protein Ran OS=Homo sapiens GN=RAN PE=1 SV=3	1
P63096	Guanine nucleotide-binding protein G(i) subunit alpha-1 OS=Homo sapiens GN=GNAI1 PE=1 SV=2	1	183701	315311	212405	264917	120823	177462	451108	533216	19.21	23.02	29.22	40.79
P08754	Guanine nucleotide-binding protein G(k) subunit alpha OS=Homo sapiens GN=GNAI3 PE=1 SV=3	1	183701	315311	212405	264917	120823	177462	451108	533216	19.21	23.02	29.22	40.79
P09471	Guanine nucleotide-binding protein G(o) subunit alpha OS=Homo sapiens GN=GNAO1 PE=1 SV=4	1	183701	315311	212405	264917	120823	177462	451108	533216	19.21	23.02	29.22	40.79
P38405	Guanine nucleotide-binding protein G(olf) subunit alpha OS=Homo sapiens GN=GNAL PE=1 SV=1	1	183701	315311	212405	264917	120823	177462	451108	533216	19.21	23.02	29.22	40.79
P63092	Guanine nucleotide-binding protein G(s) subunit alpha isoforms short OS=Homo sapiens GN=GNAS PE=1 SV=1	1	183701	315311	212405	264917	120823	177462	451108	533216	19.21	23.02	29.22	40.79
Q5JWF2	Guanine nucleotide-binding protein G(s) subunit alpha isoforms XLas OS=Homo sapiens GN=GNAS PE=1 SV=2	1	183701	315311	212405	264917	120823	177462	451108	533216	19.21	23.02	29.22	40.79
P11488	Guanine nucleotide-binding protein G(t) subunit alpha-1 OS=Homo sapiens GN=GNAT1 PE=1 SV=5	1	183701	315311	212405	264917	120823	177462	451108	533216	19.21	23.02	29.22	40.79
P19087	Guanine nucleotide-binding protein G(t) subunit alpha-2 OS=Homo sapiens GN=GNAT2 PE=2 SV=4	1	183701	315311	212405	264917	120823	177462	451108	533216	19.21	23.02	29.22	40.79
A8MTJ3	Guanine nucleotide-binding protein G(t) subunit alpha-3 OS=Homo sapiens GN=GNAT3 PE=2 SV=2	1	183701	315311	212405	264917	120823	177462	451108	533216	19.21	23.02	29.22	40.79
Q03113	Guanine nucleotide-binding protein subunit alpha-12 OS=Homo sapiens GN=GNA12 PE=1 SV=4	1	183701	315311	212405	264917	120823	177462	451108	533216	19.21	23.02	29.22	40.79
Q14344	Guanine nucleotide-binding protein subunit alpha-13 OS=Homo sapiens GN=GNA13 PE=1 SV=2	1	183701	315311	212405	264917	120823	177462	451108	533216	19.21	23.02	29.22	40.79
P02100	Hemoglobin subunit epsilon OS=Homo sapiens GN=HBE1 PE=1 SV=2	1	1.0838e+07	8090188	21047350	14430601	1.36836e+06	1052931	22055356	21168188	22.78	8.48	15.99	16.82
P69891	Hemoglobin subunit gamma-1 OS=Homo sapiens GN=HBG1 PE=1 SV=2	1	1.0838e+07	8090188	21047350	14430601	1.36836e+06	1052931	22055356	21168188	22.78	8.48	15.99	16.82
P69892	Hemoglobin subunit gamma-2 OS=Homo sapiens GN=HBG2 PE=1 SV=2	1	1.0838e+07	8090188	21047350	14430601	1.36836e+06	1052931	22055356	21168188	22.78	8.48	15.99	16.82
P02008	Hemoglobin subunit zeta OS=Homo sapiens GN=HBZ PE=1 SV=2	1	1.66015e+06	2.57759e+06	1.27027e+06	2.21774e+06	302720	197659	2.94382e+06	4.8512e+06	41.82	45.09	27.33	34.19
Q14103	Heterogeneous nuclear ribonucleoprotein D0 OS=Homo sapiens GN=HNRNPD PE=1 SV=1	1								1475053
P22626	Heterogeneous nuclear ribonucleoproteins A2/B1 OS=Homo sapiens GN=HNRNPA2B1 PE=1 SV=2	1				1.21337e+06	2192833	2.20308e+06	5150131	3.61755e+06		13.54	2.8
Q15651	High mobility group nucleosome-binding domain-containing protein 3 OS=Homo sapiens GN=HMGN3 PE=1 SV=2	1	2.3906e+06	2.94452e+06		934272	966638	1.93931e+06	2.36162e+06	1.90358e+06		3.85	49.51	18.41
O00479	High mobility group nucleosome-binding domain-containing protein 4 OS=Homo sapiens GN=HMGN4 PE=1 SV=3	1
P49773	Histidine triad nucleotide-binding protein 1 OS=Homo sapiens GN=HINT1 PE=1 SV=2	1				37129.7		37591.8	205568	194601		7.51
Q8IUE6	Histone H2A type 2-B OS=Homo sapiens GN=HIST2H2AB PE=1 SV=3	1	3.34796e+06	4.74056e+06	3.76647e+06	3.74713e+06	902873	895742	2.95521e+06	3.36117e+06	3.34	20.36	1.91	27.99
P01594	Ig kappa chain V-I region AU OS=Homo sapiens PE=1 SV=1	1	5.48366e+06	3.60224e+06	1.8302e+06	2.83119e+06	876978	591300	1.83881e+06	1.71258e+06	33.88	6.36	25.13	25.65
P01603	Ig kappa chain V-I region Ka OS=Homo sapiens PE=1 SV=1	1			1.50625e+06	789051	8.60949e+06	10188378	1.06586e+07	8.32472e+06	40.82	6.07	14.33
P01605	Ig kappa chain V-I region Lay OS=Homo sapiens PE=1 SV=1	1	5.30436e+07	35854508	4.24806e+07	2.52575e+07	2.49566e+07	2.57156e+07	3.01454e+07	2.81478e+07	32.47	6.55	4.58	23.69
P01613	Ig kappa chain V-I region Ni OS=Homo sapiens PE=1 SV=1	1	3.45791e+06	2.13869e+06	1.88764e+06	1.65398e+06	646698	437790	1.33645e+06	1.06939e+06	5.64	4.36	24.86	29.75
P01607	Ig kappa chain V-I region Rei OS=Homo sapiens PE=1 SV=1	1	5.48366e+06	3.60224e+06	1.8302e+06	2.83119e+06	876978	591300	1.83881e+06	1.71258e+06	33.88	6.36	25.13	25.65
P01608	Ig kappa chain V-I region Roy OS=Homo sapiens PE=1 SV=1	1	5.48366e+06	3.60224e+06	1.8302e+06	2.83119e+06	876978	591300	1.83881e+06	1.71258e+06	33.88	6.36	25.13	25.65
P01609	Ig kappa chain V-I region Scw OS=Homo sapiens PE=1 SV=1	1	5.48366e+06	3.60224e+06	1.8302e+06	2.83119e+06	876978	591300	1.83881e+06	1.71258e+06	33.88	6.36	25.13	25.65
P01611	Ig kappa chain V-I region Wes OS=Homo sapiens PE=1 SV=1	1	670045	807779		124896								16.91
P01616	Ig kappa chain V-II region MIL OS=Homo sapiens PE=1 SV=1	1	58236908	44210244	7.68328e+06	8436061	1.41416e+06	2.12226e+06	7.96481e+06	7201211	10.3	4.27	30.68	15.64
P04207	Ig kappa chain V-III region CLL OS=Homo sapiens PE=4 SV=2	1	5.30436e+07	35854508	4.24806e+07	2.52575e+07	2.49566e+07	2.57156e+07	3.01454e+07	2.81478e+07	32.47	6.55	4.58	23.69
P01703	Ig lambda chain V-I region NEWM OS=Homo sapiens PE=1 SV=1	1	1.28249e+06	1.3975e+06	2.52444e+06	1.48206e+06	1.22074e+06	1.06449e+06	1956978	1.02461e+06	33.32	33.7	7.21	9.83
P01699	Ig lambda chain V-I region VOR OS=Homo sapiens PE=1 SV=1	1	2.34102e+06	899246	2.06585e+06	2.07689e+06	854966	601474	873272	696491	4.08	4.59	22.21	59.86
P01709	Ig lambda chain V-II region MGC OS=Homo sapiens PE=1 SV=1	1	47669576	45608982	23022682	2.67332e+07	5.48029e+06	6105865	16230030	10294585	14.22	20.64	10.09	0.65
P04209	Ig lambda chain V-II region NIG-84 OS=Homo sapiens PE=1 SV=1	1	607695	910181	19345.9	38598.9	20774.1			42168.8	50.26			31.79
P01712	Ig lambda chain V-II region WIN OS=Homo sapiens PE=1 SV=1	1	47669576	45608982	23022682	2.67332e+07	5.48029e+06	6105865	16230030	10294585	14.22	20.64	10.09	0.65
P01715	Ig lambda chain V-IV region Bau OS=Homo sapiens PE=1 SV=1	1	27865178	21342828	20897576	18679640	7046015	7591755	21152368	14620791	4.23	14.66	7.74	15.02
P01717	Ig lambda chain V-IV region Hil OS=Homo sapiens PE=1 SV=1	1	409016	341182	732648	530859	891353	975336	1.57606e+06	928150	18.96	25.75	8.82	9.03
P06889	Ig lambda chain V-IV region MOL OS=Homo sapiens PE=1 SV=1	1	27865178	21342828	20897576	18679640	7046015	7591755	21152368	14620791	4.23	14.66	7.74	15.02
P01814	Immunoglobulin heavy variable 2-70 OS=Homo sapiens GN=IGHV2-70 PE=1 SV=2	1	2.44721e+06	2.6942e+06					2.02118e+06	1.72709e+06		0.28		10.56
P01602	Immunoglobulin kappa variable 1-5 OS=Homo sapiens GN=IGKV1-5 PE=1 SV=2	1	4.99029e+06	5856154	1.68805e+06	2.00714e+06	540074	428438	1.47291e+06	1.39132e+06	15.88	7.36	13.86	15.03
P06312	Immunoglobulin kappa variable 4-1 OS=Homo sapiens GN=IGKV4-1 PE=1 SV=1	1	5.61957e+06	4.98216e+06	4.02201e+06	3.90231e+06	2.10445e+06	1.8329e+06	4.46381e+06	2.79953e+06	1.57	21.43	7.29	4.74
O43240	Kallikrein-10 OS=Homo sapiens GN=KLK10 PE=1 SV=3	1	403252	135202	88843.2		364181	101712	265061	351193		30.79	77.97	67.52
Q15323	Keratin, type I cuticular Ha1 OS=Homo sapiens GN=KRT31 PE=1 SV=3	1	383001	741384	283760	1.05068e+06	115478	144766	102418	343502	83.72	84.17	18.35	48.44
Q14532	Keratin, type I cuticular Ha2 OS=Homo sapiens GN=KRT32 PE=2 SV=3	1	383001	741384	283760	1.05068e+06	115478	144766	102418	343502	83.72	84.17	18.35	48.44
Q14525	Keratin, type I cuticular Ha3-II OS=Homo sapiens GN=KRT33B PE=1 SV=3	1	383001	741384	283760	1.05068e+06	115478	144766	102418	343502	83.72	84.17	18.35	48.44
Q92764	Keratin, type I cuticular Ha5 OS=Homo sapiens GN=KRT35 PE=2 SV=5	1	383001	741384	283760	1.05068e+06	115478	144766	102418	343502	83.72	84.17	18.35	48.44
O76013	Keratin, type I cuticular Ha6 OS=Homo sapiens GN=KRT36 PE=2 SV=1	1	383001	741384	283760	1.05068e+06	115478	144766	102418	343502	83.72	84.17	18.35	48.44
O76014	Keratin, type I cuticular Ha7 OS=Homo sapiens GN=KRT37 PE=3 SV=3	1	383001	741384	283760	1.05068e+06	115478	144766	102418	343502	83.72	84.17	18.35	48.44
O76015	Keratin, type I cuticular Ha8 OS=Homo sapiens GN=KRT38 PE=1 SV=3	1	383001	741384	283760	1.05068e+06	115478	144766	102418	343502	83.72	84.17	18.35	48.44
P05783	Keratin, type I cytoskeletal 18 OS=Homo sapiens GN=KRT18 PE=1 SV=2	1	383001	741384	283760	1.05068e+06	115478	144766	102418	343502	83.72	84.17	18.35	48.44
Q7Z3Y9	Keratin, type I cytoskeletal 26 OS=Homo sapiens GN=KRT26 PE=1 SV=2	1	349174	135975	829402	1.01009e+06			115306	135297	17.55	22.51		59.07
Q6KB66	Keratin, type II cytoskeletal 80 OS=Homo sapiens GN=KRT80 PE=1 SV=2	1			151130
O43291	Kunitz-type protease inhibitor 2 OS=Homo sapiens GN=SPINT2 PE=1 SV=2	1	482357	289198	246974	158922	160920	216444		110841	27.13		23.22	31.84
Q04760	Lactoylglutathione lyase OS=Homo sapiens GN=GLO1 PE=1 SV=4	1	179153	104851	144382	161829	37128.7	33986.8	205607	281076	11.74	32.89	3.78	33.46
P07864	L-lactate dehydrogenase C chain OS=Homo sapiens GN=LDHC PE=1 SV=4	1	388143	199122	171120	151829			590914	259232	4.75	45.22		42.11
O75015	Low affinity immunoglobulin gamma Fc region receptor III-B OS=Homo sapiens GN=FCGR3B PE=1 SV=2	1	1.15436e+06	595097	599876	1.69988e+06	574083	1.20724e+06	2.58803e+06	1.88123e+06	70.47	11.13	52.41	41.79
Q8NI32	Ly6/PLAUR domain-containing protein 6B OS=Homo sapiens GN=LYPD6B PE=2 SV=1	1	1.07879e+06	855431	1.46796e+06	575226		468391	191481	308079	58.76	43.56		12.59
Q14210	Lymphocyte antigen 6D OS=Homo sapiens GN=LY6D PE=1 SV=1	1	8.642e+06	6.66641e+06	2.3624e+06	1.3724e+06	1.03756e+06	1.02714e+06	4.60559e+06	2.61955e+06	34.02	28.12	1.75	14.53
P33241	Lymphocyte-specific protein 1 OS=Homo sapiens GN=LSP1 PE=1 SV=1	1					2.6696e+06			2.08489e+06
P40926	Malate dehydrogenase, mitochondrial OS=Homo sapiens GN=MDH2 PE=1 SV=3	1	112292	70974.8	51164	43785.5	52408.9		179693	74423.7	7.3	48.84		28.28
P08582	Melanotransferrin OS=Homo sapiens GN=MELTF PE=1 SV=2	1	4.92011e+06	4600516	1.0046e+06		9070795	11998679					22.07	0.97
P08571	Monocyte differentiation antigen CD14 OS=Homo sapiens GN=CD14 PE=1 SV=2	1	364727	278663	93592.7	97668.7	116204		292699	69464	6.71	79.75		15.2
Q8WXI7	Mucin-16 OS=Homo sapiens GN=MUC16 PE=1 SV=3	1	1.0626e+06	90049										118.21
Q02817	Mucin-2 OS=Homo sapiens GN=MUC2 PE=1 SV=2	1	10504301	9438539	1.92774e+06	2.14199e+06	402193	94414.4	2.39464e+06	2.72482e+06	11.13	20.39	86.11	3.79
Q96DR8	Mucin-like protein 1 OS=Homo sapiens GN=MUCL1 PE=1 SV=1	1	407590	371876	452757	332738	307205	298332	671344	709524	17.98	15.25	0.4	2.71
Q969H8	Myeloid-derived growth factor OS=Homo sapiens GN=MYDGF PE=1 SV=1	1	1.22056e+06
P14649	Myosin light chain 6B OS=Homo sapiens GN=MYL6B PE=1 SV=1	1			364258	392463	135905		670666	767293	8.97	20.76
P60660	Myosin light polypeptide 6 OS=Homo sapiens GN=MYL6 PE=1 SV=2	1			364258	392463	135905		670666	767293	8.97	20.76
P19105	Myosin regulatory light chain 12A OS=Homo sapiens GN=MYL12A PE=1 SV=2	1			282840	382069	131109	112178	321910	208505	24.71	19.19	8.55
O14950	Myosin regulatory light chain 12B OS=Homo sapiens GN=MYL12B PE=1 SV=2	1			282840	382069	131109	112178	321910	208505	24.71	19.19	8.55
Q86SF2	N-acetylgalactosaminyltransferase 7 OS=Homo sapiens GN=GALNT7 PE=1 SV=1	1
Q9NQX5	Neural proliferation differentiation and control protein 1 OS=Homo sapiens GN=NPDC1 PE=1 SV=2	1	3.11557e+06	3.84093e+06	1.70822e+06	2.52062e+06	1702526	2.33703e+06	1.42133e+06	1.3506e+06	30.72	7.78	24.61	18.47
O95467	Neuroendocrine secretory protein 55 OS=Homo sapiens GN=GNAS PE=2 SV=1	1	6497335	5.13332e+06	1.99899e+06	1.70345e+06	2.30972e+06	2245550	2358159	1.91992e+06	7.6	3.14	0.48	12.85
P12036	Neurofilament heavy polypeptide OS=Homo sapiens GN=NEFH PE=1 SV=4	1			3053541
Q99574	Neuroserpin OS=Homo sapiens GN=SERPINI1 PE=1 SV=1	1	147021	159923	113959	155832	209531	87375.3	93627	101345	25.55	16.92	56.12	9.71
Q6XQN6	Nicotinate phosphoribosyltransferase OS=Homo sapiens GN=NAPRT PE=1 SV=2	1			150824	85566	61786.8	64466.3	514477	287093	35.59	29.42	5.47
P05114	Non-histone chromosomal protein HMG-14 OS=Homo sapiens GN=HMGN1 PE=1 SV=3	1	3.2181e+06	1808128		1.46928e+06	3.96335e+06	989300	3.34594e+06	1.94382e+06		26.68	83.33	36.17
P05204	Non-histone chromosomal protein HMG-17 OS=Homo sapiens GN=HMGN2 PE=1 SV=3	1	1.21298e+08	1.10715e+08	8.82869e+07	60907028	157067121	1.36085e+08	1.60685e+08	1.33498e+08	22.36	1.71	7.66	2.68
P23497	Nuclear autoantigen Sp-100 OS=Homo sapiens GN=SP100 PE=1 SV=3	1					1.40251e+06		2.43425e+06	2.23582e+06		5.38
Q92882	Osteoclast-stimulating factor 1 OS=Homo sapiens GN=OSTF1 PE=1 SV=2	1					159611	98851.2	327541	256199		5.97	30.9
P19021	Peptidyl-glycine alpha-amidating monooxygenase OS=Homo sapiens GN=PAM PE=1 SV=2	1	347367	196790						154748				35.62
A0A0B4J2A2	Peptidyl-prolyl cis-trans isomerase A-like 4C OS=Homo sapiens GN=PPIAL4C PE=2 SV=1	1	155732	150823	217611	107479	104436	103268	991805	838381	44.6	0.49	1.67	1.51
F5H284	Peptidyl-prolyl cis-trans isomerase A-like 4D OS=Homo sapiens GN=PPIAL4D PE=3 SV=1	1	155732	150823	217611	107479	104436	103268	991805	838381	44.6	0.49	1.67	1.51
P0DN26	Peptidyl-prolyl cis-trans isomerase A-like 4F OS=Homo sapiens GN=PPIAL4F PE=3 SV=1	1	155732	150823	217611	107479	104436	103268	991805	838381	44.6	0.49	1.67	1.51
P0DN37	Peptidyl-prolyl cis-trans isomerase A-like 4G OS=Homo sapiens GN=PPIAL4G PE=3 SV=1	1	155732	150823	217611	107479	104436	103268	991805	838381	44.6	0.49	1.67	1.51
P45877	Peptidyl-prolyl cis-trans isomerase C OS=Homo sapiens GN=PPIC PE=1 SV=1	1	163728	140459						28030.6				7.06
P30044	Peroxiredoxin-5, mitochondrial OS=Homo sapiens GN=PRDX5 PE=1 SV=4	1	702384	554289	603105	572970	611733	702717	744362	668066	0.08	3.75	12.24	12.93
P36871	Phosphoglucomutase-1 OS=Homo sapiens GN=PGM1 PE=1 SV=3	1			161365				246961	182233		10.08
P07205	Phosphoglycerate kinase 2 OS=Homo sapiens GN=PGK2 PE=1 SV=3	1	237134	292436	702526	697212	1.10132e+06	658335	3.18463e+06	3.02415e+06	3.17	7.73	33.28	18.49
P36955	Pigment epithelium-derived factor OS=Homo sapiens GN=SERPINF1 PE=1 SV=4	1	201698	136119	185691	217400		97529.8	148596	140792	14.8	7.58		23.8
P03952	Plasma kallikrein OS=Homo sapiens GN=KLKB1 PE=1 SV=1	1		31651	331010	279490			248587	141933	8.25	27.86
Q8NC51	Plasminogen activator inhibitor 1 RNA-binding protein OS=Homo sapiens GN=SERBP1 PE=1 SV=2	1
O00592	Podocalyxin OS=Homo sapiens GN=PODXL PE=1 SV=2	1	487460	742806	104795	111173	100498	123746	124923	159113	7.87	28.12	17.1	32.95
P0CG47	Polyubiquitin-B OS=Homo sapiens GN=UBB PE=1 SV=1	1	860876	955210	586516	416407	466759	529327	830250	973002	20.37	22.43	11.34	11.11
P0CG48	Polyubiquitin-C OS=Homo sapiens GN=UBC PE=1 SV=3	1	860876	955210	586516	416407	466759	529327	830250	973002	20.37	22.43	11.34	11.11
Q9NS40	Potassium voltage-gated channel subfamily H member 7 OS=Homo sapiens GN=KCNH7 PE=2 SV=2	1
Q9NQH7	Probable Xaa-Pro aminopeptidase 3 OS=Homo sapiens GN=XPNPEP3 PE=1 SV=1	1		26449.9	52338.7	38793	199952	128970	128860	188369	17.38	37.34	28.16
Q16651	Prostasin OS=Homo sapiens GN=PRSS8 PE=1 SV=1	1	4264238	4.98221e+06	1.87693e+06	1.58729e+06	1.5599e+06	1.73039e+06	3260336	2.93856e+06	8.14	4.05	9.79	14.73
O43653	Prostate stem cell antigen OS=Homo sapiens GN=PSCA PE=1 SV=1	1	262172	245253						35587.5				0.94
Q06323	Proteasome activator complex subunit 1 OS=Homo sapiens GN=PSME1 PE=1 SV=1	1	244139	187170	182941	222406	91263	48704.8	411438	318838	17.43	6.63	40.75	14.96
Q9UL46	Proteasome activator complex subunit 2 OS=Homo sapiens GN=PSME2 PE=1 SV=4	1			61537.3	70377.5	37404.3	89213.7	302076	307775	13.16	12.69	59.91
P25787	Proteasome subunit alpha type-2 OS=Homo sapiens GN=PSMA2 PE=1 SV=2	1		396214		548825	757548	957143	2943388	2.90298e+06		10.4	18.89
P60900	Proteasome subunit alpha type-6 OS=Homo sapiens GN=PSMA6 PE=1 SV=1	1				91549		68494.4	309711	286179		5.81
Q5VUB5	Protein FAM171A1 OS=Homo sapiens GN=FAM171A1 PE=1 SV=1	1
P26447	Protein S100-A4 OS=Homo sapiens GN=S100A4 PE=1 SV=1	1	611915	669272	648529	794279	594526	887542	1.59427e+06	1.6967e+06	17.94	15.74	30.32	10.09
P06703	Protein S100-A6 OS=Homo sapiens GN=S100A6 PE=1 SV=1	1	5523935	5.62237e+06	4.23082e+06	1.89531e+06			3.86754e+06	2369359	50.72	23.04		5.02
Q86SG5	Protein S100-A7A OS=Homo sapiens GN=S100A7A PE=1 SV=3	1	2.98728e+06	1.89647e+06	1.05995e+06	855745	479298	211623	964806	644978	11.4	17	52.68	27.98
Q9UM07	Protein-arginine deiminase type-4 OS=Homo sapiens GN=PADI4 PE=1 SV=2	1	47296.8		350942	375285			826234	369674	8.44	43.97
Q08188	Protein-glutamine gamma-glutamyltransferase E OS=Homo sapiens GN=TGM3 PE=1 SV=4	1	582397	359342	65315.6				242538	209638		1.09		29.91
P00734	Prothrombin OS=Homo sapiens GN=F2 PE=1 SV=2	1	108786	65703.9	154122	122004	239490	133156	283799	324484	12.78	20.72	38.08	31.35
P00491	Purine nucleoside phosphorylase OS=Homo sapiens GN=PNP PE=1 SV=2	1			95484.9	90516.7			229721	240440	0.07	14.57
Q6DN03	Putative histone H2B type 2-C OS=Homo sapiens GN=HIST2H2BC PE=5 SV=3	1
Q6DRA6	Putative histone H2B type 2-D OS=Homo sapiens GN=HIST2H2BD PE=5 SV=3	1
Q9C0F0	Putative Polycomb group protein ASXL3 OS=Homo sapiens GN=ASXL3 PE=2 SV=3	1
A6NJS3	Putative V-set and immunoglobulin domain-containing-like protein IGHV1OR21-1 OS=Homo sapiens GN=IGHV1OR21-1 PE=5 SV=1	1	442403	510664	6.56298e+06	5.8762e+06	1.08834e+07	4.82969e+06	15220422	1.15039e+07	4.11	8.39	52.37	13.88
O00764	Pyridoxal kinase OS=Homo sapiens GN=PDXK PE=1 SV=1	1	373129			1270588		668858	2.16917e+06	1.81181e+06		1.33
P62834	Ras-related protein Rap-1A OS=Homo sapiens GN=RAP1A PE=1 SV=1	1
P61224	Ras-related protein Rap-1b OS=Homo sapiens GN=RAP1B PE=1 SV=1	1
A6NIZ1	Ras-related protein Rap-1b-like protein OS=Homo sapiens PE=2 SV=1	1
Q9HD89	Resistin OS=Homo sapiens GN=RETN PE=1 SV=1	1	63986.2		409813	442297	151155	289107	548150	150046	9.09	72.59	46.53
P02753	Retinol-binding protein 4 OS=Homo sapiens GN=RBP4 PE=1 SV=3	1	267411	182214	916398	831828	137507	70516.7	694225	433543	3.14	21.72	43.32	23.14
P07998	Ribonuclease pancreatic OS=Homo sapiens GN=RNASE1 PE=1 SV=4	1	644270	449410	251079	315718					19.77			21.52
Q5TZA2	Rootletin OS=Homo sapiens GN=CROCC PE=1 SV=1	1	578172	484674	550180	265349	386413	290396	930964	604452	46.11	19.03	17.64	8.69
P02810	Salivary acidic proline-rich phosphoprotein 1/2 OS=Homo sapiens GN=PRH1 PE=1 SV=2	1	5.72226e+08	2.99475e+08	2.08698e+08	4.17093e+08	1.02338e+08	1.35913e+08	1.1722e+08	4.97432e+08	50.36	94.17	22.34	40.82
O95171	Sciellin OS=Homo sapiens GN=SCEL PE=1 SV=2	1	1.27707e+06	1.57535e+06	575268	385574	359487	471615	1.26696e+06	819666	24.34	19.27	21.5	18.51
Q96QR1	Secretoglobin family 3A member 1 OS=Homo sapiens GN=SCGB3A1 PE=1 SV=2	1	848482	742758	805496	803409	267183	204561	609758	421784	3.52	14.61	16.34	5.63
Q9BRF8	Serine/threonine-protein phosphatase CPPED1 OS=Homo sapiens GN=CPPED1 PE=1 SV=3	1			133204	112038	204587	116486	414811	342951	8.52	2.05	36.51
Q9UIV8	Serpin B13 OS=Homo sapiens GN=SERPINB13 PE=1 SV=2	1	635900	383204					216466	101516		40.94		31.5
P0DJI9	Serum amyloid A-2 protein OS=Homo sapiens GN=SAA2 PE=1 SV=1	1	954738		622964	391681	966891	333098	606886	868283	28.7	35.92	67.05
A6NMB1	Sialic acid-binding Ig-like lectin 16 OS=Homo sapiens GN=SIGLEC16 PE=2 SV=3	1
Q29RF7	Sister chromatid cohesion protein PDS5 homolog A OS=Homo sapiens GN=PDS5A PE=1 SV=1	1
Q9BYE4	Small proline-rich protein 2G OS=Homo sapiens GN=SPRR2G PE=3 SV=1	1	1.56677e+06	2.73311e+06		317963	1.03789e+06	887769	1.00029e+06	1.32621e+06		30.84	8.57	41.83
P02808	Statherin OS=Homo sapiens GN=STATH PE=1 SV=2	1	5.74501e+06	2.40568e+06	2.63696e+06	3.8647e+06	1.76033e+06	4.3655e+06	3.34393e+06	6358395	30.26	53.96	62.15	54.76
Q9Y490	Talin-1 OS=Homo sapiens GN=TLN1 PE=1 SV=3	1			1.73713e+06	551868	11735281	3.81022e+06	6.3555e+06	2.58534e+06	70.48	49.96	70.25
P63313	Thymosin beta-10 OS=Homo sapiens GN=TMSB10 PE=1 SV=2	1		799825	597630	492103			898682	1.10228e+06	10.02	25.55
Q8WZ42	Titin OS=Homo sapiens GN=TTN PE=1 SV=4	1	536741	521729	146164	189705	357380	266584	764862	430248	21.96	28.87	18.16	1.77
Q56UQ5	TPT1-like protein OS=Homo sapiens PE=2 SV=2	1			178106	278108			808372	806133	34.51	11.18
Q969E4	Transcription elongation factor A protein-like 3 OS=Homo sapiens GN=TCEAL3 PE=1 SV=1	1
Q24JP5	Transmembrane protein 132A OS=Homo sapiens GN=TMEM132A PE=1 SV=1	1	1.25532e+06	959723	764699	406069	877886	658965	819045	521989	39.94	20.32	17.72	15.15
Q9C0B7	Transport and Golgi organization protein 6 homolog OS=Homo sapiens GN=TANGO6 PE=1 SV=2	1
O14773	Tripeptidyl-peptidase 1 OS=Homo sapiens GN=TPP1 PE=1 SV=2	1	1.06144e+06	808265	279827	411412	255059	224655	688887	409191	30.47	25.16	6.5	15.43
P02585	Troponin C, skeletal muscle OS=Homo sapiens GN=TNNC2 PE=1 SV=2	1	1.53601e+06	1.14655e+06	943399	1.94211e+06	773556	693139	429852	3.02024e+06	52.18	110.86	5.29	16.82
P07477	Trypsin-1 OS=Homo sapiens GN=PRSS1 PE=1 SV=1	1	12981535	14919145	17845670	16096555	7343318	8.1822e+06	5.71232e+06	4.1052e+06	3.59	11.93	10.1	13.57
O14798	Tumor necrosis factor receptor superfamily member 10C OS=Homo sapiens GN=TNFRSF10C PE=1 SV=3	1	1.01525e+06	952789	1.2732e+06	1.04462e+06	323920	584332	2.11787e+06	1.14174e+06	10.27	31.74	42.8	0.71
Q6J9G0	Tyrosine-protein kinase STYK1 OS=Homo sapiens GN=STYK1 PE=1 SV=4	1
P43405	Tyrosine-protein kinase SYK OS=Homo sapiens GN=SYK PE=1 SV=1	1			122677				404096	286999		12.76
P62979	Ubiquitin-40S ribosomal protein S27a OS=Homo sapiens GN=RPS27A PE=1 SV=2	1	860876	955210	586516	416407	466759	529327	830250	973002	20.37	22.43	11.34	11.11
P62987	Ubiquitin-60S ribosomal protein L40 OS=Homo sapiens GN=UBA52 PE=1 SV=2	1	860876	955210	586516	416407	466759	529327	830250	973002	20.37	22.43	11.34	11.11
Q9NYU2	UDP-glucose:glycoprotein glucosyltransferase 1 OS=Homo sapiens GN=UGGT1 PE=1 SV=3	1	12970688	1.71197e+07	14956017	1.39398e+07	5.46412e+06	6.96846e+06	28962344	2.13796e+07	1.27	10.05	19.54	23.19
Q03405	Urokinase plasminogen activator surface receptor OS=Homo sapiens GN=PLAUR PE=1 SV=1	1			176158	219156	24356.2		281729	262148	19.03	6.3
P54727	UV excision repair protein RAD23 homolog B OS=Homo sapiens GN=RAD23B PE=1 SV=1	1	237945	305179	110107	145316			544996	422287	23.12	6.64		21.21
P26640	Valine--tRNA ligase OS=Homo sapiens GN=VARS PE=1 SV=4	1	160668	218105	1.30841e+06	990555	5.41526e+06	3.49581e+06	3191478	2447121	15.91	7.37	28.1	25.12
Q6UXB2	VEGF coregulated chemokine 1 OS=Homo sapiens GN=CXCL17 PE=1 SV=1	1	1.31112e+06	1.29081e+06	707002	522561		234951	241491	162435	17.58	16.57		2.67
P04004	Vitronectin OS=Homo sapiens GN=VTN PE=1 SV=1	1		2305212	1069535	1.93559e+06		1331792	1.55895e+06	592316	44.13	54.13
