# Supplementary material for: In search of the altering salivary proteome in metastatic breast and ovarian cancers
Source: FASEB Bioadv. 2019 Jan 30;1(3):191–207. doi: 10.1096/fba.2018-00029 (PMC6996400; doi:10.1096/fba.2018-00029)
Supplement: Supplementary file 3 [file FBA2-1-191-s003.xlsx]

## Sheet: CAB vs. HS Table S2
Supplementry material, Table 2; Comparision of proteins between CAB and HS
Accession	Description	Peptides	Abundance: F2: Control, 1, HS	Abundance: F3: Control, 2, HS	Average abundance ,control, HS	Abundance: F6: Sample, 1, CAB	Abundance: F7: Sample, 2, CAB	Average abundance CAB	Abunadance ratio (CAB/HS)	Fold change Log 2
Q04917	14-3-3 protein eta OS=Homo sapiens GN=YWHAH PE=1 SV=4	3	5.51115e+06	2.31621e+06	3.91368e+06	1.17921e+07	1.26039e+07	1.2198e+07	3.11677	1.64005
P61981	14-3-3 protein gamma OS=Homo sapiens GN=YWHAG PE=1 SV=2	3	5.51115e+06	2.31621e+06	3.91368e+06	1.17921e+07	1.26039e+07	1.2198e+07	3.11677	1.64005
P31947	14-3-3 protein sigma OS=Homo sapiens GN=SFN PE=1 SV=1	8	7.05603e+06	4.40076e+06	5.7284e+06	2.3973e+07	2.29179e+07	2.34454e+07	4.09285	2.0331
P27348	14-3-3 protein theta OS=Homo sapiens GN=YWHAQ PE=1 SV=1	2	3.55845e+06	2.31621e+06	2.93733e+06	6.1892e+06	6.33863e+06	6.26391e+06	2.13252	1.09256
P63104	14-3-3 protein zeta/delta OS=Homo sapiens GN=YWHAZ PE=1 SV=1	4	811770	976164	893967	1.61097e+06	1.48844e+06	1.5497e+06	1.73351	0.793698
P52209	6-phosphogluconate dehydrogenase, decarboxylating OS=Homo sapiens GN=PGD PE=1 SV=3	11	1.86426e+07	1.55032e+07	1.70729e+07	6.6016e+07	56852801	6.14344e+07	3.59835	1.84734
P11021	78 kDa glucose-regulated protein OS=Homo sapiens GN=HSPA5 PE=1 SV=2	10	2.17576e+06	1.94074e+06	2.05825e+06	5.40701e+06	4.3712e+06	4.8891e+06	2.37537	1.24815
P68032	Actin, alpha cardiac muscle 1 OS=Homo sapiens GN=ACTC1 PE=1 SV=1	18	4.2352e+06	5.20591e+06	4.72056e+06	7.88179e+06	5.50151e+06	6.69165e+06	1.41755	0.503404
P68133	Actin, alpha skeletal muscle OS=Homo sapiens GN=ACTA1 PE=1 SV=1	18	4.2352e+06	5.20591e+06	4.72056e+06	7.88179e+06	5.50151e+06	6.69165e+06	1.41755	0.503404
P62736	Actin, aortic smooth muscle OS=Homo sapiens GN=ACTA2 PE=1 SV=1	17	4.2352e+06	5.20591e+06	4.72056e+06	7.88179e+06	5.50151e+06	6.69165e+06	1.41755	0.503404
P60709	Actin, cytoplasmic 1 OS=Homo sapiens GN=ACTB PE=1 SV=1	29	478080122	4.38911e+08	4.58495e+08	1.25105e+09	1.15905e+09	1.20505e+09	2.62828	1.39412
P63261	Actin, cytoplasmic 2 OS=Homo sapiens GN=ACTG1 PE=1 SV=1	29	225101	367466	296284	566298	678798	622548	2.10119	1.07121
P63267	Actin, gamma-enteric smooth muscle OS=Homo sapiens GN=ACTG2 PE=1 SV=1	17	4.2352e+06	5.20591e+06	4.72056e+06	7.88179e+06	5.50151e+06	6.69165e+06	1.41755	0.503404
O15143	Actin-related protein 2/3 complex subunit 1B OS=Homo sapiens GN=ARPC1B PE=1 SV=3	2	43796.9	72088.6	57942.7	897508	317127	607318	10.4813	3.38975
P61158	Actin-related protein 3 OS=Homo sapiens GN=ACTR3 PE=1 SV=3	3	1.13207e+06	1.18048e+06	1.15628e+06	2792536	2.03703e+06	2.41478e+06	2.08841	1.06241
P07108	Acyl-CoA-binding protein OS=Homo sapiens GN=DBI PE=1 SV=2	5	2.654e+06	2.99258e+06	2.82329e+06	3.55327e+06	2.28414e+06	2.91871e+06	1.0338	0.0479533
Q01518	Adenylyl cyclase-associated protein 1 OS=Homo sapiens GN=CAP1 PE=1 SV=5	11	1.90852e+07	1.10508e+07	1.5068e+07	5.16932e+07	4.13661e+07	4.65297e+07	3.08798	1.62666
P43652	Afamin OS=Homo sapiens GN=AFM PE=1 SV=1	2	1000178	1.11592e+06	1.05805e+06	885687	553608	719648	0.680163	-0.556047
P02763	Alpha-1-acid glycoprotein 1 OS=Homo sapiens GN=ORM1 PE=1 SV=1	7	1.5165e+07	3.17578e+07	2.34614e+07	4.63628e+07	1.88926e+07	3.26277e+07	1.39069	0.475806
P19652	Alpha-1-acid glycoprotein 2 OS=Homo sapiens GN=ORM2 PE=1 SV=2	6	1.59029e+06	1.86211e+06	1.7262e+06	1.91365e+06	1706324	1.80999e+06	1.04854	0.0683781
P01011	Alpha-1-antichymotrypsin OS=Homo sapiens GN=SERPINA3 PE=1 SV=2	8	3.48465e+06	3.98287e+06	3.73376e+06	2.71182e+06	3.40244e+06	3.05713e+06	0.818782	-0.28845
P01009	Alpha-1-antitrypsin OS=Homo sapiens GN=SERPINA1 PE=1 SV=3	26	1.48615e+08	1.37609e+08	1.43112e+08	1.91243e+08	3.67683e+08	2.79463e+08	1.95275	0.965509
P04217	Alpha-1B-glycoprotein OS=Homo sapiens GN=A1BG PE=1 SV=4	9	1.52642e+07	1.07246e+07	1.29944e+07	1.87288e+07	1.44292e+07	1.6579e+07	1.27586	0.351465
P02765	Alpha-2-HS-glycoprotein OS=Homo sapiens GN=AHSG PE=1 SV=1	5	2.42187e+06	1.71607e+06	2.06897e+06	3593244	4.06145e+06	3.82735e+06	1.84988	0.887431
P01023	Alpha-2-macroglobulin OS=Homo sapiens GN=A2M PE=1 SV=3	29	8.22645e+07	7.93863e+07	8.08254e+07	8.75495e+07	6.19407e+07	7.47451e+07	0.924773	-0.112829
A8K2U0	Alpha-2-macroglobulin-like protein 1 OS=Homo sapiens GN=A2ML1 PE=1 SV=3	11	4.8836e+06	4.16286e+06	4.52323e+06	1.60315e+07	1.36156e+07	1.48235e+07	3.2772	1.71246
P12814	Alpha-actinin-1 OS=Homo sapiens GN=ACTN1 PE=1 SV=2	2	819754	664922	742338	593343	707882	650612	0.876437	-0.190278
O43707	Alpha-actinin-4 OS=Homo sapiens GN=ACTN4 PE=1 SV=2	2	819754	664922	742338	593343	707882	650612	0.876437	-0.190278
P04745	Alpha-amylase 1 OS=Homo sapiens GN=AMY1A PE=1 SV=2	61	2.43212e+09	2.25515e+09	2.34364e+09	1.99502e+09	1.61886e+09	1.80694e+09	0.770998	-0.375201
P06733	Alpha-enolase OS=Homo sapiens GN=ENO1 PE=1 SV=2	29	5.30318e+07	4.97592e+07	5.13955e+07	1.6209e+08	1.30862e+08	1.46476e+08	2.84998	1.51095
P04083	Annexin A1 OS=Homo sapiens GN=ANXA1 PE=1 SV=2	7	8.96847e+06	8.87213e+06	8.9203e+06	1.55029e+07	1.13641e+07	1.34335e+07	1.50595	0.59067
P12429	Annexin A3 OS=Homo sapiens GN=ANXA3 PE=1 SV=3	5	859578	1.29941e+06	1.0795e+06	5.97127e+06	5.0107e+06	5.49099e+06	5.08662	2.34671
P03973	Antileukoproteinase OS=Homo sapiens GN=SLPI PE=1 SV=2	15	2.31653e+08	2.10687e+08	2.2117e+08	2.5666e+08	1.99703e+08	2.28181e+08	1.0317	0.0450261
P01008	Antithrombin-III OS=Homo sapiens GN=SERPINC1 PE=1 SV=1	7	8.38432e+06	8320237	8.35228e+06	1.1161e+07	8.6319e+06	9.89643e+06	1.18488	0.244739
P02647	Apolipoprotein A-I OS=Homo sapiens GN=APOA1 PE=1 SV=1	20	2.24032e+08	1.6684e+08	1.95436e+08	2.44499e+08	2.10235e+08	2.27367e+08	1.16338	0.218323
P02652	Apolipoprotein A-II OS=Homo sapiens GN=APOA2 PE=1 SV=1	2	6.21542e+06	6.68413e+06	6.44978e+06	8.76529e+06	7.26311e+06	8014200	1.24255	0.31331
P06727	Apolipoprotein A-IV OS=Homo sapiens GN=APOA4 PE=1 SV=3	3	633240	793232	713236	375362	514869	445116	0.624079	-0.680199
P05089	Arginase-1 OS=Homo sapiens GN=ARG1 PE=1 SV=2	3	204501	63132.1	133817	1.51776e+06	1.04471e+06	1.28124e+06	9.57457	3.25921
P20160	Azurocidin OS=Homo sapiens GN=AZU1 PE=1 SV=3	4	1.47208e+07	18416482	1.65686e+07	2.6052e+07	1.69261e+07	2.1489e+07	1.29697	0.375147
P02812	Basic salivary proline-rich protein 2 OS=Homo sapiens GN=PRB2 PE=1 SV=3	3	2.62191e+08	2.29185e+08	2.45688e+08	8.9637e+07	9.71206e+07	9.33788e+07	0.38007	-1.39566
P02749	Beta-2-glycoprotein 1 OS=Homo sapiens GN=APOH PE=1 SV=3	5	7.29448e+06	7.85653e+06	7.57551e+06	1.0766e+07	8.57553e+06	9.67076e+06	1.27658	0.352287
P61769	Beta-2-microglobulin OS=Homo sapiens GN=B2M PE=1 SV=1	6	198790593	1.63044e+08	1.80917e+08	1.59376e+08	1.23053e+08	1.41214e+08	0.780545	-0.357447
P60022	Beta-defensin 1 OS=Homo sapiens GN=DEFB1 PE=1 SV=1	2	449935	535278	492607	254398	207198	230798	0.468524	-1.09381
P13929	Beta-enolase OS=Homo sapiens GN=ENO3 PE=1 SV=5	2	2.20204e+06	1.67163e+06	1.93683e+06	5.35141e+06	4.58697e+06	4.96919e+06	2.56563	1.35931
Q96DR5	BPI fold-containing family A member 2 OS=Homo sapiens GN=BPIFA2 PE=1 SV=2	11	3.10003e+07	2.36141e+07	2.73072e+07	2.35192e+07	1.74499e+07	2.04846e+07	0.750153	-0.414744
Q8TDL5	BPI fold-containing family B member 1 OS=Homo sapiens GN=BPIFB1 PE=1 SV=1	4	2.07701e+06	1.42967e+06	1.75334e+06	1.78252e+07	5.02362e+06	11424433	6.5158	2.70394
Q8N4F0	BPI fold-containing family B member 2 OS=Homo sapiens GN=BPIFB2 PE=1 SV=2	11	5.09387e+07	4.40491e+07	4.74939e+07	6.00402e+07	4.74794e+07	5.37598e+07	1.13193	0.178787
P80723	Brain acid soluble protein 1 OS=Homo sapiens GN=BASP1 PE=1 SV=2	2	8.99722e+06	5.68514e+06	7.34118e+06	1.20796e+07	8.1065e+06	1.0093e+07	1.37485	0.459276
P62158	Calmodulin OS=Homo sapiens GN=CALM1 PE=1 SV=2	2	652695	1.00615e+06	829421	598194	963453	780824	0.941409	-0.0871065
P27482	Calmodulin-like protein 3 OS=Homo sapiens GN=CALML3 PE=1 SV=2	4	2.30604e+06	2.9375e+06	2.62177e+06	2.1219e+06	4.31415e+06	3.21802e+06	1.22742	0.295634
O43852	Calumenin OS=Homo sapiens GN=CALU PE=1 SV=2	4	263860	2.31796e+06	1.29091e+06	2.27602e+06	2.14673e+06	2211373	1.71304	0.776557
P23280	Carbonic anhydrase 6 OS=Homo sapiens GN=CA6 PE=1 SV=3	9	3.67898e+07	4.49217e+07	4.08558e+07	4.43756e+07	3.19563e+07	3.8166e+07	0.934163	-0.0982537
P16870	Carboxypeptidase E OS=Homo sapiens GN=CPE PE=1 SV=1	3	1.722e+06	1.52281e+06	1.6224e+06	1.24235e+06	956754	1.09955e+06	0.677731	-0.561215
P04040	Catalase OS=Homo sapiens GN=CAT PE=1 SV=3	14	8.84629e+06	1.09101e+07	9.87819e+06	3.07571e+07	2.18648e+07	2.6311e+07	2.66354	1.41335
P49913	Cathelicidin antimicrobial peptide OS=Homo sapiens GN=CAMP PE=1 SV=1	10	3.88327e+07	2.59249e+07	3.23788e+07	1.88958e+08	7.84027e+07	1.3368e+08	4.12864	2.04567
P07858	Cathepsin B OS=Homo sapiens GN=CTSB PE=1 SV=3	3	2.68334e+06	3.69998e+06	3.19166e+06	3.28075e+06	3.31868e+06	3.29972e+06	1.03385	0.0480333
P07339	Cathepsin D OS=Homo sapiens GN=CTSD PE=1 SV=1	3	378444	1.35471e+06	866577	4.35066e+06	3.88435e+06	4.11751e+06	4.75146	2.24837
P08311	Cathepsin G OS=Homo sapiens GN=CTSG PE=1 SV=2	12	3.11135e+07	3.12636e+07	3.11886e+07	5.16821e+07	4.20704e+07	4.68762e+07	1.50299	0.587839
P07711	Cathepsin L1 OS=Homo sapiens GN=CTSL PE=1 SV=2	2	280564	536505	408535	923131	1.13705e+06	1.03009e+06	2.52143	1.33424
Q9UBR2	Cathepsin Z OS=Homo sapiens GN=CTSZ PE=1 SV=1	2	2.77832e+06	1.27853e+06	2.02842e+06	3.55192e+06	3.14598e+06	3.34895e+06	1.65101	0.723349
P60953	Cell division control protein 42 homolog OS=Homo sapiens GN=CDC42 PE=1 SV=2	2	3.48776e+06	1.76392e+06	2.62584e+06	9.09013e+06	7.33951e+06	8.21482e+06	3.12845	1.64545
P00450	Ceruloplasmin OS=Homo sapiens GN=CP PE=1 SV=1	8	11256817	1.16458e+07	1.14513e+07	1.32171e+07	1.28191e+07	1.30181e+07	1.13682	0.185008
O00299	Chloride intracellular channel protein 1 OS=Homo sapiens GN=CLIC1 PE=1 SV=4	2	50956.1	113322	82139	207080	108678	157879	1.92209	0.942677
P10909	Clusterin OS=Homo sapiens GN=CLU PE=1 SV=1	15	2.00539e+07	1.79584e+07	1.90062e+07	1.88062e+07	1.85954e+07	1.87008e+07	0.983933	-0.0233673
Q14019	Coactosin-like protein OS=Homo sapiens GN=COTL1 PE=1 SV=3	4	3.86269e+06	4.62304e+06	4.24287e+06	1.16148e+07	8289246	9.95201e+06	2.34559	1.22995
P23528	Cofilin-1 OS=Homo sapiens GN=CFL1 PE=1 SV=3	12	9.96264e+06	8.73371e+06	9.34818e+06	4.55894e+07	4.07113e+07	4.31504e+07	4.61592	2.20662
Q9Y281	Cofilin-2 OS=Homo sapiens GN=CFL2 PE=1 SV=1	4	3.99085e+06	3.87967e+06	3.93526e+06	2.58476e+07	2.11578e+07	2.35027e+07	5.97233	2.57829
P01024	Complement C3 OS=Homo sapiens GN=C3 PE=1 SV=2	39	9.54134e+07	9.17722e+07	9.35928e+07	1.06395e+08	9.79992e+07	1.02197e+08	1.09193	0.126884
P0C0L4	Complement C4-A OS=Homo sapiens GN=C4A PE=1 SV=2	4	272587	1.88653e+06	1.07956e+06	1.86706e+06	97442	982249	0.909861	-0.136283
P0C0L5	Complement C4-B OS=Homo sapiens GN=C4B PE=1 SV=2	4	272587	1.88653e+06	1.07956e+06	1.86706e+06	97442	982249	0.909861	-0.136283
P00751	Complement factor B OS=Homo sapiens GN=CFB PE=1 SV=2	11	1.2948e+07	8.95907e+06	1.09535e+07	9.93771e+06	1.2063e+07	1.10004e+07	1.00428	0.00615802
P08603	Complement factor H OS=Homo sapiens GN=CFH PE=1 SV=4	6	3.89617e+06	1.35049e+06	2.62333e+06	2.32349e+06	1.32763e+06	1.82556e+06	0.695894	-0.52306
P22528	Cornifin-B OS=Homo sapiens GN=SPRR1B PE=1 SV=2	7	6.25087e+06	5.99227e+06	6.12157e+06	1.64838e+07	1.73601e+07	1.6922e+07	2.76432	1.46692
Q9UBG3	Cornulin OS=Homo sapiens GN=CRNN PE=1 SV=1	8	2.05009e+06	3.37126e+06	2.71067e+06	2.09175e+07	1.42689e+07	1.75932e+07	6.49033	2.69829
P31146	Coronin-1A OS=Homo sapiens GN=CORO1A PE=1 SV=4	16	4.12943e+07	2.30365e+07	3.21654e+07	1.94916e+08	1.40718e+08	1.67817e+08	5.21732	2.38331
P01040	Cystatin-A OS=Homo sapiens GN=CSTA PE=1 SV=1	2	264834	1.04539e+06	655110	2.18827e+06	2.32567e+06	2.25697e+06	3.44518	1.78458
P04080	Cystatin-B OS=Homo sapiens GN=CSTB PE=1 SV=2	7	2.72239e+07	2.64141e+07	2.6819e+07	4.17965e+07	3.78751e+07	3.98358e+07	1.48536	0.570808
P01034	Cystatin-C OS=Homo sapiens GN=CST3 PE=1 SV=1	13	9.07512e+07	7.90997e+07	8.49254e+07	8.09411e+07	6.47977e+07	7.28694e+07	0.858039	-0.220884
P28325	Cystatin-D OS=Homo sapiens GN=CST5 PE=1 SV=1	6	6.00375e+07	5.25804e+07	5.63089e+07	4.79512e+07	3.86712e+07	4.33112e+07	0.769171	-0.378623
P01036	Cystatin-S OS=Homo sapiens GN=CST4 PE=1 SV=3	18	4.58004e+09	4.11677e+09	4.3484e+09	3.37598e+09	2.58413e+09	2.98005e+09	0.685321	-0.545147
P09228	Cystatin-SA OS=Homo sapiens GN=CST2 PE=1 SV=1	16	5.8656e+08	6.40309e+08	6.13434e+08	3.9695e+08	3.97595e+08	3.97272e+08	0.647619	-0.626782
P01037	Cystatin-SN OS=Homo sapiens GN=CST1 PE=1 SV=3	15	1.65506e+09	1.49666e+09	1.57586e+09	1.06258e+09	8.96573e+08	9.79576e+08	0.621615	-0.685906
P54108	Cysteine-rich secretory protein 3 OS=Homo sapiens GN=CRISP3 PE=1 SV=1	15	7.02772e+08	5.84933e+08	6.43852e+08	9.25409e+08	8.08003e+08	8.66706e+08	1.34612	0.428812
P32320	Cytidine deaminase OS=Homo sapiens GN=CDA PE=1 SV=2	6	485096	1.59838e+06	1.04174e+06	10467624	8.8773e+06	9.67246e+06	9.28493	3.21489
Q9UGM3	Deleted in malignant brain tumors 1 protein OS=Homo sapiens GN=DMBT1 PE=1 SV=2	28	4.09406e+08	3.8522e+08	3.97313e+08	3.39828e+08	2.90322e+08	3.15075e+08	0.793015	-0.33458
Q02487	Desmocollin-2 OS=Homo sapiens GN=DSC2 PE=1 SV=1	4	2.46059e+06	2.34734e+06	2.40397e+06	4.786e+06	3.91783e+06	4.35192e+06	1.81031	0.856233
Q02413	Desmoglein-1 OS=Homo sapiens GN=DSG1 PE=1 SV=2	9	694864	902063	798464	6.47158e+06	2.40727e+06	4.43943e+06	5.55996	2.47507
P32926	Desmoglein-3 OS=Homo sapiens GN=DSG3 PE=1 SV=2	10	1.48341e+07	1.2135e+07	1.34845e+07	4.63618e+07	3.59776e+07	4.11697e+07	3.05311	1.61028
P60981	Destrin OS=Homo sapiens GN=DSTN PE=1 SV=3	3	1.5678e+06	1.83327e+06	1.70053e+06	2.09655e+07	1.61765e+07	1.8571e+07	10.9207	3.44899
P19957	Elafin OS=Homo sapiens GN=PI3 PE=1 SV=3	3	2.23384e+06	2.36474e+06	2.29929e+06	5.47026e+06	3.6516e+06	4.56093e+06	1.98362	0.988138
P68104	Elongation factor 1-alpha 1 OS=Homo sapiens GN=EEF1A1 PE=1 SV=1	2	276143	378605	327374	1.2922e+06	1.01275e+06	1.15247e+06	3.52036	1.81572
Q05639	Elongation factor 1-alpha 2 OS=Homo sapiens GN=EEF1A2 PE=1 SV=1	2	276143	378605	327374	1.2922e+06	1.01275e+06	1.15247e+06	3.52036	1.81572
P11678	Eosinophil peroxidase OS=Homo sapiens GN=EPX PE=1 SV=2	3	1.97697e+06	1.73992e+06	1.85845e+06	3.07904e+06	3.4061e+06	3.24257e+06	1.74477	0.803041
Q9GZZ8	Extracellular glycoprotein lacritin OS=Homo sapiens GN=LACRT PE=1 SV=1	3	1.32916e+07	9.09106e+06	1.11913e+07	2.56222e+07	18330204	2.19762e+07	1.96368	0.973563
P15311	Ezrin OS=Homo sapiens GN=EZR PE=1 SV=4	14	550180	265349	407765	4.65446e+06	2.97294e+06	3.8137e+06	9.3527	3.22538
P52907	F-actin-capping protein subunit alpha-1 OS=Homo sapiens GN=CAPZA1 PE=1 SV=3	3	4.11112e+06	4.34038e+06	4.22575e+06	1.09151e+07	8.95317e+06	9934148	2.35086	1.23319
P47755	F-actin-capping protein subunit alpha-2 OS=Homo sapiens GN=CAPZA2 PE=1 SV=3	2	4.11112e+06	4032235	4.07168e+06	1.01096e+07	7979934	9.04477e+06	2.22139	1.15146
P47756	F-actin-capping protein subunit beta OS=Homo sapiens GN=CAPZB PE=1 SV=4	3	405512	746620	576066	1.56517e+06	1.79089e+06	1.67803e+06	2.91291	1.54246
Q01469	Fatty acid-binding protein, epidermal OS=Homo sapiens GN=FABP5 PE=1 SV=3	13	2.72978e+07	2.88648e+07	2.80813e+07	3.89347e+07	3.10824e+07	3.50086e+07	1.24669	0.3181
P02671	Fibrinogen alpha chain OS=Homo sapiens GN=FGA PE=1 SV=2	20	4.12327e+07	2.08818e+07	3.10573e+07	2.71956e+07	2.59063e+07	2.6551e+07	0.854903	-0.226167
P02675	Fibrinogen beta chain OS=Homo sapiens GN=FGB PE=1 SV=2	17	1.99755e+07	1.76093e+07	1.87924e+07	1.77121e+07	1.65119e+07	1.7112e+07	0.910579	-0.135145
P02679	Fibrinogen gamma chain OS=Homo sapiens GN=FGG PE=1 SV=3	6	3.72173e+06	3.67189e+06	3.69681e+06	2.96734e+06	2.75377e+06	2.86056e+06	0.773791	-0.369985
Q06828	Fibromodulin OS=Homo sapiens GN=FMOD PE=1 SV=2	2	642282	407834	525058	520455	462760	491607	0.936291	-0.0949708
P20930	Filaggrin OS=Homo sapiens GN=FLG PE=1 SV=3	9	1.09271e+07	6.83971e+06	8.88338e+06	2.836e+06	2.49417e+06	2.66508e+06	0.300007	-1.73693
P15328	Folate receptor alpha OS=Homo sapiens GN=FOLR1 PE=1 SV=3	7	1.93082e+06	4.1911e+06	3.06096e+06	4.05228e+06	2.56283e+06	3.30756e+06	1.08056	0.111782
P41439	Folate receptor gamma OS=Homo sapiens GN=FOLR3 PE=1 SV=1	2	574401	269780	422090	261153	220850	241002	0.570972	-0.808507
P04075	Fructose-bisphosphate aldolase A OS=Homo sapiens GN=ALDOA PE=1 SV=2	28	5.87981e+07	5.35795e+07	5.61888e+07	2.10678e+08	1.78229e+08	1.94453e+08	3.46071	1.79107
P09972	Fructose-bisphosphate aldolase C OS=Homo sapiens GN=ALDOC PE=1 SV=2	4	546767	597294	572031	940025	1.13522e+06	1.03762e+06	1.81393	0.859117
P09958	Furin OS=Homo sapiens GN=FURIN PE=1 SV=2	2	399537	336245	367891	211977	716376	464176	1.26172	0.335393
Q05315	Galectin-10 OS=Homo sapiens GN=CLC PE=1 SV=3	3	1.03796e+06	980510	1009237	4.25192e+06	4.12374e+06	4.18783e+06	4.1495	2.05294
P17931	Galectin-3 OS=Homo sapiens GN=LGALS3 PE=1 SV=5	4	1.45449e+06	1.29654e+06	1.37552e+06	4.22131e+06	3.88576e+06	4.05354e+06	2.94692	1.55921
Q08380	Galectin-3-binding protein OS=Homo sapiens GN=LGALS3BP PE=1 SV=1	7	1.51127e+07	3.43459e+06	9.27366e+06	1.06142e+07	9.19876e+06	9.90648e+06	1.06824	0.0952329
P06396	Gelsolin OS=Homo sapiens GN=GSN PE=1 SV=1	18	1.81396e+07	1.38304e+07	1.5985e+07	3.44059e+08	2.818e+07	1.86119e+08	11.6434	3.54144
P06744	Glucose-6-phosphate isomerase OS=Homo sapiens GN=GPI PE=1 SV=4	9	1.52921e+07	1.48563e+07	1.50742e+07	4.23115e+07	3.29114e+07	3.76115e+07	2.49509	1.31909
P09211	Glutathione S-transferase P OS=Homo sapiens GN=GSTP1 PE=1 SV=2	4	3.83828e+06	4.58504e+06	4.21166e+06	1.38447e+07	1.01476e+07	1.19962e+07	2.84832	1.51011
P04406	Glyceraldehyde-3-phosphate dehydrogenase OS=Homo sapiens GN=GAPDH PE=1 SV=3	17	3.27356e+07	2.60779e+07	2.94068e+07	1.39709e+08	1.00478e+08	1.20094e+08	4.08388	2.02994
Q8NBJ4	Golgi membrane protein 1 OS=Homo sapiens GN=GOLM1 PE=1 SV=1	5	6.43669e+06	2.08365e+06	4.26017e+06	6981351	5.64004e+06	6.31069e+06	1.48133	0.566888
P28799	Granulins OS=Homo sapiens GN=GRN PE=1 SV=2	5	7.47739e+06	1.02036e+07	8.84047e+06	7.65688e+06	9.64453e+06	8.6507e+06	0.978534	-0.0313057
P04899	Guanine nucleotide-binding protein G(i) subunit alpha-2 OS=Homo sapiens GN=GNAI2 PE=1 SV=3	2	312946	480380	396663	858529	916762	887646	2.23778	1.16207
P00738	Haptoglobin OS=Homo sapiens GN=HP PE=1 SV=1	32	5.58385e+08	5.3615e+08	5.47267e+08	1.23116e+09	9.58114e+08	1.09464e+09	2.00019	1.00014
P00739	Haptoglobin-related protein OS=Homo sapiens GN=HPR PE=2 SV=2	13	1.23457e+08	1.08455e+08	1.15956e+08	2.04896e+08	1.65476e+08	1.85186e+08	1.59704	0.675398
P0DMV9	Heat shock 70 kDa protein 1B OS=Homo sapiens GN=HSPA1B PE=1 SV=1	23	2.91346e+07	2.28892e+07	2.60119e+07	8.50975e+07	7.34598e+07	7.92787e+07	3.04779	1.60776
P34931	Heat shock 70 kDa protein 1-like OS=Homo sapiens GN=HSPA1L PE=1 SV=2	8	1.1269e+07	6.35947e+06	8.81425e+06	3.41879e+07	3.31031e+07	3.36455e+07	3.81717	1.9325
P17066	Heat shock 70 kDa protein 6 OS=Homo sapiens GN=HSPA6 PE=1 SV=2	6	7.34297e+06	7.22522e+06	7.28409e+06	2.09668e+07	1.8788e+07	1.98774e+07	2.72888	1.44831
P11142	Heat shock cognate 71 kDa protein OS=Homo sapiens GN=HSPA8 PE=1 SV=1	16	6.08686e+06	7.70348e+06	6.89517e+06	1.74796e+07	1.24973e+07	1.49884e+07	2.17375	1.12019
P07900	Heat shock protein HSP 90-alpha OS=Homo sapiens GN=HSP90AA1 PE=1 SV=5	2	52338.7	38793	45565.8	771993	561157	666575	14.6288	3.87074
P54652	Heat shock-related 70 kDa protein 2 OS=Homo sapiens GN=HSPA2 PE=1 SV=1	5	4.07583e+06	4.87303e+06	4.47443e+06	1.03723e+07	7.00498e+06	8.68864e+06	1.94184	0.957426
P69905	Hemoglobin subunit alpha OS=Homo sapiens GN=HBA1 PE=1 SV=2	13	4.28867e+08	2.9508e+08	3.61973e+08	6.69065e+08	4.29419e+08	5.49242e+08	1.51735	0.601559
P68871	Hemoglobin subunit beta OS=Homo sapiens GN=HBB PE=1 SV=2	14	3.27529e+08	2.8174e+08	3.04635e+08	5.4796e+08	4.83595e+08	5.15778e+08	1.6931	0.759669
P02042	Hemoglobin subunit delta OS=Homo sapiens GN=HBD PE=1 SV=2	11	1.52491e+06	1.25437e+06	1.38964e+06	4.40667e+06	3.98409e+06	4.19538e+06	3.01905	1.59409
P02790	Hemopexin OS=Homo sapiens GN=HPX PE=1 SV=2	8	2.11079e+07	24474157	2.2791e+07	1.9354e+07	1.40502e+07	1.67021e+07	0.732836	-0.448438
P15515	Histatin-1 OS=Homo sapiens GN=HTN1 PE=1 SV=2	3	5.64599e+06	3.28304e+06	4.46451e+06	5.16896e+06	4.34194e+06	4.75545e+06	1.06517	0.0910777
P15516	Histatin-3 OS=Homo sapiens GN=HTN3 PE=1 SV=2	3	1.65822e+06	5.79092e+06	3.72457e+06	5.95445e+06	6.02788e+06	5.99117e+06	1.60855	0.685762
Q02539	Histone H1.1 OS=Homo sapiens GN=HIST1H1A PE=1 SV=3	4	1.39975e+07	8.11329e+06	1.10554e+07	1.31721e+07	1.1139e+07	1.21556e+07	1.09952	0.136869
P16403	Histone H1.2 OS=Homo sapiens GN=HIST1H1C PE=1 SV=2	9	1.8483e+07	1.18547e+07	1.51689e+07	16623729	1.46282e+07	1.5626e+07	1.03014	0.0428352
P16402	Histone H1.3 OS=Homo sapiens GN=HIST1H1D PE=1 SV=2	8	1.8483e+07	1.10863e+07	1.47846e+07	16623729	1.38632e+07	1.52435e+07	1.03103	0.0440919
P10412	Histone H1.4 OS=Homo sapiens GN=HIST1H1E PE=1 SV=2	8	1.8483e+07	1.10863e+07	1.47846e+07	16623729	1.38632e+07	1.52435e+07	1.03103	0.0440919
P0C0S8	Histone H2A type 1 OS=Homo sapiens GN=HIST1H2AG PE=1 SV=2	3	5.81519e+06	5.76435e+06	5.78977e+06	4.06452e+06	4.12361e+06	4.09406e+06	0.70712	-0.499973
Q96QV6	Histone H2A type 1-A OS=Homo sapiens GN=HIST1H2AA PE=1 SV=3	2	5.07028e+06	4.82339e+06	4.94684e+06	3.65429e+06	3.78557e+06	3.71993e+06	0.751981	-0.411232
P04908	Histone H2A type 1-B/E OS=Homo sapiens GN=HIST1H2AB PE=1 SV=2	2	5.07028e+06	4.82339e+06	4.94684e+06	3.65429e+06	3.78557e+06	3.71993e+06	0.751981	-0.411232
Q93077	Histone H2A type 1-C OS=Homo sapiens GN=HIST1H2AC PE=1 SV=3	2	5.07028e+06	4.82339e+06	4.94684e+06	3.65429e+06	3.78557e+06	3.71993e+06	0.751981	-0.411232
P20671	Histone H2A type 1-D OS=Homo sapiens GN=HIST1H2AD PE=1 SV=2	3	5.81519e+06	5.76435e+06	5.78977e+06	4.06452e+06	4.12361e+06	4.09406e+06	0.70712	-0.499973
Q96KK5	Histone H2A type 1-H OS=Homo sapiens GN=HIST1H2AH PE=1 SV=3	3	5.81519e+06	5.76435e+06	5.78977e+06	4.06452e+06	4.12361e+06	4.09406e+06	0.70712	-0.499973
Q99878	Histone H2A type 1-J OS=Homo sapiens GN=HIST1H2AJ PE=1 SV=3	3	5.81519e+06	5.76435e+06	5.78977e+06	4.06452e+06	4.12361e+06	4.09406e+06	0.70712	-0.499973
Q6FI13	Histone H2A type 2-A OS=Homo sapiens GN=HIST2H2AA3 PE=1 SV=3	3	5.81519e+06	5.76435e+06	5.78977e+06	4.06452e+06	4.12361e+06	4.09406e+06	0.70712	-0.499973
Q16777	Histone H2A type 2-C OS=Homo sapiens GN=HIST2H2AC PE=1 SV=4	3	5.81519e+06	5.76435e+06	5.78977e+06	4.06452e+06	4.12361e+06	4.09406e+06	0.70712	-0.499973
Q7L7L0	Histone H2A type 3 OS=Homo sapiens GN=HIST3H2A PE=1 SV=3	2	5.07028e+06	4.82339e+06	4.94684e+06	3.65429e+06	3.78557e+06	3.71993e+06	0.751981	-0.411232
Q9BTM1	Histone H2A.J OS=Homo sapiens GN=H2AFJ PE=1 SV=1	3	5.81519e+06	5.76435e+06	5.78977e+06	4.06452e+06	4.12361e+06	4.09406e+06	0.70712	-0.499973
Q71UI9	Histone H2A.V OS=Homo sapiens GN=H2AFV PE=1 SV=3	2	5.07028e+06	4.82339e+06	4.94684e+06	3.65429e+06	3.78557e+06	3.71993e+06	0.751981	-0.411232
P0C0S5	Histone H2A.Z OS=Homo sapiens GN=H2AFZ PE=1 SV=2	2	5.07028e+06	4.82339e+06	4.94684e+06	3.65429e+06	3.78557e+06	3.71993e+06	0.751981	-0.411232
P16104	Histone H2AX OS=Homo sapiens GN=H2AFX PE=1 SV=2	2	5.07028e+06	4.82339e+06	4.94684e+06	3.65429e+06	3.78557e+06	3.71993e+06	0.751981	-0.411232
Q96A08	Histone H2B type 1-A OS=Homo sapiens GN=HIST1H2BA PE=1 SV=3	2	51977127	39981318	4.59792e+07	2.97205e+07	2.52648e+07	2.74927e+07	0.597937	-0.741934
P62807	Histone H2B type 1-C/E/F/G/I OS=Homo sapiens GN=HIST1H2BC PE=1 SV=4	4	5.25295e+07	4.04973e+07	4.65134e+07	2.99226e+07	2.55647e+07	2.77436e+07	0.596465	-0.745491
P58876	Histone H2B type 1-D OS=Homo sapiens GN=HIST1H2BD PE=1 SV=2	4	5.25295e+07	4.04973e+07	4.65134e+07	2.99226e+07	2.55647e+07	2.77436e+07	0.596465	-0.745491
Q93079	Histone H2B type 1-H OS=Homo sapiens GN=HIST1H2BH PE=1 SV=3	4	5.25295e+07	4.04973e+07	4.65134e+07	2.99226e+07	2.55647e+07	2.77436e+07	0.596465	-0.745491
O60814	Histone H2B type 1-K OS=Homo sapiens GN=HIST1H2BK PE=1 SV=3	4	5.25295e+07	4.04973e+07	4.65134e+07	2.99226e+07	2.55647e+07	2.77436e+07	0.596465	-0.745491
Q99880	Histone H2B type 1-L OS=Homo sapiens GN=HIST1H2BL PE=1 SV=3	4	5.25295e+07	4.04973e+07	4.65134e+07	2.99226e+07	2.55647e+07	2.77436e+07	0.596465	-0.745491
Q99879	Histone H2B type 1-M OS=Homo sapiens GN=HIST1H2BM PE=1 SV=3	4	5.25295e+07	4.04973e+07	4.65134e+07	2.99226e+07	2.55647e+07	2.77436e+07	0.596465	-0.745491
Q99877	Histone H2B type 1-N OS=Homo sapiens GN=HIST1H2BN PE=1 SV=3	4	5.25295e+07	4.04973e+07	4.65134e+07	2.99226e+07	2.55647e+07	2.77436e+07	0.596465	-0.745491
Q5QNW6	Histone H2B type 2-F OS=Homo sapiens GN=HIST2H2BF PE=1 SV=3	4	5.25295e+07	4.04973e+07	4.65134e+07	2.99226e+07	2.55647e+07	2.77436e+07	0.596465	-0.745491
P57053	Histone H2B type F-S OS=Homo sapiens GN=H2BFS PE=1 SV=2	4	5.25295e+07	4.04973e+07	4.65134e+07	2.99226e+07	2.55647e+07	2.77436e+07	0.596465	-0.745491
P68431	Histone H3.1 OS=Homo sapiens GN=HIST1H3A PE=1 SV=2	5	7.406e+06	6.70169e+06	7.05385e+06	7.23151e+06	4.61719e+06	5.92435e+06	0.839875	-0.251754
Q16695	Histone H3.1t OS=Homo sapiens GN=HIST3H3 PE=1 SV=3	5	7.406e+06	6.70169e+06	7.05385e+06	7.23151e+06	4.61719e+06	5.92435e+06	0.839875	-0.251754
Q71DI3	Histone H3.2 OS=Homo sapiens GN=HIST2H3A PE=1 SV=3	5	7.406e+06	6.70169e+06	7.05385e+06	7.23151e+06	4.61719e+06	5.92435e+06	0.839875	-0.251754
P84243	Histone H3.3 OS=Homo sapiens GN=H3F3A PE=1 SV=2	4	6.45147e+06	5.51004e+06	5.98075e+06	5.86375e+06	3.43141e+06	4.64758e+06	0.777089	-0.363847
Q6NXT2	Histone H3.3C OS=Homo sapiens GN=H3F3C PE=1 SV=3	3	6.10906e+06	5167356	5.63821e+06	5.3194e+06	3.01144e+06	4.16542e+06	0.738785	-0.436774
P62805	Histone H4 OS=Homo sapiens GN=HIST1H4A PE=1 SV=2	8	2.75555e+07	3.04682e+07	2.90118e+07	2.19852e+07	1.9625e+07	2.08051e+07	0.717125	-0.479704
Q86YZ3	Hornerin OS=Homo sapiens GN=HRNR PE=1 SV=2	6	2.69737e+06	1.95008e+06	2.32372e+06	241479	433879	337679	0.145318	-2.78271
P01876	Ig alpha-1 chain C region OS=Homo sapiens GN=IGHA1 PE=1 SV=2	29	3.5168e+09	3.80986e+09	3.66333e+09	3.6788e+09	3.1182e+09	3.3985e+09	0.927707	-0.108258
P01877	Ig alpha-2 chain C region OS=Homo sapiens GN=IGHA2 PE=1 SV=3	24	2.71517e+08	2.69187e+08	2.70352e+08	1.69811e+08	1.75518e+08	1.72664e+08	0.638665	-0.646868
P01857	Ig gamma-1 chain C region OS=Homo sapiens GN=IGHG1 PE=1 SV=1	21	3.12941e+08	2.896e+08	3.0127e+08	3.34765e+08	2.83643e+08	3.09204e+08	1.02634	0.0375027
P01859	Ig gamma-2 chain C region OS=Homo sapiens GN=IGHG2 PE=1 SV=2	19	4.67305e+07	4.22085e+07	4.44695e+07	5.68795e+07	5.75994e+07	5.72395e+07	1.28716	0.364194
P01860	Ig gamma-3 chain C region OS=Homo sapiens GN=IGHG3 PE=1 SV=2	20	8.67497e+07	7.41496e+07	8.04496e+07	6.37372e+07	5.38561e+07	5.87967e+07	0.730851	-0.452351
P01861	Ig gamma-4 chain C region OS=Homo sapiens GN=IGHG4 PE=1 SV=1	17	2.1774e+08	1.51381e+08	1.84561e+08	2.28168e+08	1.34903e+08	1.81535e+08	0.983609	-0.023843
P01834	Ig kappa chain C region OS=Homo sapiens GN=IGKC PE=1 SV=1	15	3.14036e+08	3.30638e+08	3.22337e+08	2.70233e+08	3.2103e+08	2.95632e+08	0.917151	-0.124769
P01593	Ig kappa chain V-I region AG OS=Homo sapiens PE=1 SV=1	2	1.55915e+06	1.46645e+06	1.5128e+06	1838692	1.02671e+06	1.4327e+06	0.947053	-0.0784824
P01597	Ig kappa chain V-I region DEE OS=Homo sapiens PE=1 SV=1	3	4.09582e+06	2.83119e+06	3.4635e+06	2.70206e+06	1.71258e+06	2.20732e+06	0.637308	-0.649938
P01600	Ig kappa chain V-I region Hau OS=Homo sapiens PE=1 SV=1	2	4.02191e+06	2.83119e+06	3.42655e+06	2.48206e+06	1.71258e+06	2.09732e+06	0.612079	-0.70821
P01606	Ig kappa chain V-I region OU OS=Homo sapiens PE=1 SV=1	2	4.02191e+06	2.83119e+06	3.42655e+06	2.48206e+06	1.71258e+06	2.09732e+06	0.612079	-0.70821
P80362	Ig kappa chain V-I region WAT OS=Homo sapiens PE=1 SV=1	2	4.02191e+06	2.83119e+06	3.42655e+06	2.48206e+06	1.71258e+06	2.09732e+06	0.612079	-0.70821
P01614	Ig kappa chain V-II region Cum OS=Homo sapiens PE=1 SV=1	2	6.90222e+06	1.08434e+07	8.87281e+06	1.54322e+07	1.77706e+07	1.66014e+07	1.87104	0.903842
P01615	Ig kappa chain V-II region FR OS=Homo sapiens PE=1 SV=1	2	275473	429330	352401	150677	144810	147744	0.419248	-1.25412
P06309	Ig kappa chain V-II region GM607 (Fragment) OS=Homo sapiens PE=4 SV=1	2	6.90222e+06	1.08434e+07	8.87281e+06	1.54322e+07	1.77706e+07	1.66014e+07	1.87104	0.903842
P06310	Ig kappa chain V-II region RPMI 6410 OS=Homo sapiens PE=4 SV=1	3	1.23666e+07	1.90269e+07	1.56968e+07	2.02847e+07	18821946	1.95533e+07	1.24569	0.316946
P01617	Ig kappa chain V-II region TEW OS=Homo sapiens PE=1 SV=1	3	8.51301e+06	1.1947e+07	1.023e+07	1.69837e+07	1.91657e+07	1.80747e+07	1.76683	0.821165
P04206	Ig kappa chain V-III region GOL OS=Homo sapiens PE=1 SV=1	7	112527	153837	133182	216510	292427	254468	1.91067	0.934082
P01621	Ig kappa chain V-III region NG9 (Fragment) OS=Homo sapiens PE=2 SV=1	3	2567849	1.95439e+06	2.26112e+06	2.01377e+06	1.52704e+06	1.77041e+06	0.782979	-0.352955
P01624	Ig kappa chain V-III region POM OS=Homo sapiens PE=1 SV=1	2	474611	444294	459452	235216	196182	215699	0.46947	-1.0909
P01620	Ig kappa chain V-III region SIE OS=Homo sapiens PE=1 SV=1	6	3.76774e+07	4.59378e+07	4.18076e+07	3.92214e+07	3.33888e+07	3.63051e+07	0.868385	-0.203594
P01622	Ig kappa chain V-III region Ti OS=Homo sapiens PE=1 SV=1	5	3.08835e+07	3.92749e+07	3.50792e+07	2.92849e+07	2.41861e+07	2.67355e+07	0.762146	-0.39186
P04433	Ig kappa chain V-III region VG (Fragment) OS=Homo sapiens PE=1 SV=1	2	22240596	2.11355e+07	2.1688e+07	5.33896e+07	2.67364e+07	4.0063e+07	1.84724	0.885372
P04434	Ig kappa chain V-III region VH (Fragment) OS=Homo sapiens PE=4 SV=1	2	4.38001e+07	2.659e+07	3.5195e+07	3.14103e+07	2.91714e+07	3.02908e+07	0.860657	-0.21649
P01623	Ig kappa chain V-III region WOL OS=Homo sapiens PE=1 SV=1	8	4.00215e+07	8.62625e+07	6.3142e+07	9.75485e+07	9.24343e+07	9.49914e+07	1.50441	0.589197
P04211	Ig lambda chain V region 4A OS=Homo sapiens PE=4 SV=1	2	3.35434e+07	2.24671e+07	2.80052e+07	3.13417e+07	3.3918e+07	32629860	1.16513	0.220496
P06316	Ig lambda chain V-I region BL2 OS=Homo sapiens PE=2 SV=1	3	4.35032e+06	3.07029e+06	3.7103e+06	3.1955e+06	1.90465e+06	2.55008e+06	0.687296	-0.540998
P01700	Ig lambda chain V-I region HA OS=Homo sapiens PE=1 SV=1	2	23022682	2.67332e+07	2.48779e+07	16230030	10294585	1.32623e+07	0.533095	-0.907535
P04208	Ig lambda chain V-I region WAH OS=Homo sapiens PE=1 SV=1	4	1.40013e+07	11879083	1.29402e+07	1.09756e+07	8.74924e+06	9.86244e+06	0.762155	-0.391843
P80748	Ig lambda chain V-III region LOI OS=Homo sapiens PE=1 SV=1	2	1.05921e+07	9.65455e+06	1.01233e+07	1.63483e+07	1.46031e+07	1.54757e+07	1.52872	0.612323
P01714	Ig lambda chain V-III region SH OS=Homo sapiens PE=1 SV=1	2	2.02511e+07	1.66923e+07	1.84717e+07	1.93705e+07	11226109	1.52983e+07	0.828202	-0.271945
P0CG04	Ig lambda-1 chain C regions OS=Homo sapiens GN=IGLC1 PE=1 SV=1	13	1.03334e+09	1.03701e+09	1.03518e+09	1.20333e+09	9.68505e+08	1.08592e+09	1.04902	0.0690405
P0CG05	Ig lambda-2 chain C regions OS=Homo sapiens GN=IGLC2 PE=1 SV=1	13	3.04111e+08	2.68252e+08	2.86181e+08	2.11066e+08	1.57956e+08	1.84511e+08	0.644734	-0.633223
P0CG06	Ig lambda-3 chain C regions OS=Homo sapiens GN=IGLC3 PE=1 SV=1	10	113984588	113873640	113929114	192694179	159336762	1.76015e+08	1.54496	0.627566
P0CF74	Ig lambda-6 chain C region OS=Homo sapiens GN=IGLC6 PE=4 SV=1	6	1.88572e+07	2.4761e+07	2.18091e+07	1.80036e+07	1.47273e+07	1.63654e+07	0.750394	-0.41428
P01871	Ig mu chain C region OS=Homo sapiens GN=IGHM PE=1 SV=3	24	1.63876e+08	1.47768e+08	1.55822e+08	6.54841e+07	4.68846e+07	5.61843e+07	0.360567	-1.47166
P04220	Ig mu heavy chain disease protein OS=Homo sapiens PE=1 SV=1	16	8.24345e+07	7.98872e+07	8.11609e+07	3.85511e+07	3.12953e+07	3.49232e+07	0.430296	-1.2166
Q9Y6R7	IgGFc-binding protein OS=Homo sapiens GN=FCGBP PE=1 SV=3	28	4.23859e+07	2.44837e+07	3.34348e+07	4.20312e+07	2.90704e+07	3.55508e+07	1.06329	0.0885327
P23083	Immunoglobulin heavy variable 1-2 OS=Homo sapiens GN=IGHV1-2 PE=1 SV=2	2	7.29748e+06	6.51362e+06	6.90555e+06	1.60603e+07	1.2089e+07	14074659	2.03817	1.02727
P01742	Immunoglobulin heavy variable 1-69 OS=Homo sapiens GN=IGHV1-69 PE=1 SV=2	2	4.80698e+06	4.66404e+06	4.73551e+06	9.62774e+06	6.50113e+06	8.06444e+06	1.70297	0.768055
P01762	Immunoglobulin heavy variable 3-11 OS=Homo sapiens GN=IGHV3-11 PE=1 SV=2	3	3.29764e+07	2.71351e+07	3.00558e+07	5.64043e+07	3.9063e+07	4.77337e+07	1.58817	0.667365
P01766	Immunoglobulin heavy variable 3-13 OS=Homo sapiens GN=IGHV3-13 PE=1 SV=2	2	322951	129136	226044	187604	115005	151304	0.669359	-0.579147
P01764	Immunoglobulin heavy variable 3-23 OS=Homo sapiens GN=IGHV3-23 PE=1 SV=2	5	3.44619e+07	2.8643e+07	31552459	2.90023e+07	2.23746e+07	2.56884e+07	0.81415	-0.296633
P01768	Immunoglobulin heavy variable 3-30 OS=Homo sapiens GN=IGHV3-30 PE=1 SV=2	5	3.44619e+07	2.8643e+07	31552459	2.90023e+07	2.23746e+07	2.56884e+07	0.81415	-0.296633
P01763	Immunoglobulin heavy variable 3-48 OS=Homo sapiens GN=IGHV3-48 PE=1 SV=2	3	3.29764e+07	2.71351e+07	3.00558e+07	5.64043e+07	3.9063e+07	4.77337e+07	1.58817	0.667365
P01780	Immunoglobulin heavy variable 3-7 OS=Homo sapiens GN=IGHV3-7 PE=1 SV=2	5	3.38676e+07	2.83532e+07	3.11104e+07	5.66735e+07	3.99927e+07	4.83331e+07	1.5536	0.635616
P01591	Immunoglobulin J chain OS=Homo sapiens GN=JCHAIN PE=1 SV=4	11	3.62411e+08	3.36487e+08	3.49449e+08	3.25081e+08	2.70747e+08	2.97914e+08	0.852525	-0.230185
P01599	Immunoglobulin kappa variable 1-17 OS=Homo sapiens GN=IGKV1-17 PE=1 SV=2	2	305057	459032	382045	488065	404215	446140	1.16777	0.223754
P01701	Immunoglobulin lambda variable 1-51 OS=Homo sapiens GN=IGLV1-51 PE=1 SV=2	3	4.35032e+06	3.07029e+06	3.7103e+06	3.1955e+06	1.90465e+06	2.55008e+06	0.687296	-0.540998
B9A064	Immunoglobulin lambda-like polypeptide 5 OS=Homo sapiens GN=IGLL5 PE=2 SV=2	14	1.04686e+09	1.05094e+09	1.0489e+09	1.22603e+09	9.84455e+08	1.10524e+09	1.05372	0.0754892
P11215	Integrin alpha-M OS=Homo sapiens GN=ITGAM PE=1 SV=2	2	166508	181063	173785	164952	156538	160745	0.924964	-0.112531
P19827	Inter-alpha-trypsin inhibitor heavy chain H1 OS=Homo sapiens GN=ITIH1 PE=1 SV=3	2	293669	251151	272410	223627	267184	245406	0.900868	-0.150613
P19823	Inter-alpha-trypsin inhibitor heavy chain H2 OS=Homo sapiens GN=ITIH2 PE=1 SV=2	4	307236	1.80288e+06	1.05506e+06	2.70091e+06	2.04197e+06	2.37144e+06	2.24769	1.16844
Q14624	Inter-alpha-trypsin inhibitor heavy chain H4 OS=Homo sapiens GN=ITIH4 PE=1 SV=4	3	4.11325e+06	2.94116e+06	3.52721e+06	5.6624e+06	4.22607e+06	4.94424e+06	1.40174	0.487221
P18510	Interleukin-1 receptor antagonist protein OS=Homo sapiens GN=IL1RN PE=1 SV=1	4	2.92615e+06	3.69553e+06	3.31084e+06	6.56812e+06	4.6659e+06	5.61701e+06	1.69655	0.762604
P06870	Kallikrein-1 OS=Homo sapiens GN=KLK1 PE=1 SV=2	6	1.49475e+08	1.61528e+08	1.55502e+08	1.04855e+08	8.33458e+07	9.41004e+07	0.605141	-0.724656
Q9UBX7	Kallikrein-11 OS=Homo sapiens GN=KLK11 PE=1 SV=2	8	9.47924e+06	8.6686e+06	9.07392e+06	1.05026e+07	6.16112e+06	8.33184e+06	0.918219	-0.123091
Q9UKR3	Kallikrein-13 OS=Homo sapiens GN=KLK13 PE=2 SV=1	3	400786	195543	298165	810125	622700	716413	2.40274	1.26468
Q92876	Kallikrein-6 OS=Homo sapiens GN=KLK6 PE=1 SV=1	3	294162	249860	272011	400457	428572	414515	1.52389	0.607758
P13645	Keratin, type I cytoskeletal 10 OS=Homo sapiens GN=KRT10 PE=1 SV=6	15	2.1666e+07	2.08451e+07	2.12555e+07	2.18287e+06	5.33059e+06	3.75673e+06	0.176741	-2.50029
Q99456	Keratin, type I cytoskeletal 12 OS=Homo sapiens GN=KRT12 PE=1 SV=1	2	1.23501e+06	543060	889037	490466	86109.5	288288	0.32427	-1.62473
P02533	Keratin, type I cytoskeletal 14 OS=Homo sapiens GN=KRT14 PE=1 SV=4	4	2.34818e+06	2.60383e+06	2.476e+06	708190	564909	636549	0.257087	-1.95967
P19012	Keratin, type I cytoskeletal 15 OS=Homo sapiens GN=KRT15 PE=1 SV=3	4	966021	992018	979020	724868	721205	723037	0.738532	-0.437269
P08779	Keratin, type I cytoskeletal 16 OS=Homo sapiens GN=KRT16 PE=1 SV=4	4	2.34818e+06	2.60383e+06	2.476e+06	708190	564909	636549	0.257087	-1.95967
Q04695	Keratin, type I cytoskeletal 17 OS=Homo sapiens GN=KRT17 PE=1 SV=2	3	1.51877e+06	1.59374e+06	1.55626e+06	592884	429612	511248	0.328511	-1.60598
P08727	Keratin, type I cytoskeletal 19 OS=Homo sapiens GN=KRT19 PE=1 SV=4	3	1.51877e+06	1.59374e+06	1.55626e+06	592884	429612	511248	0.328511	-1.60598
Q2M2I5	Keratin, type I cytoskeletal 24 OS=Homo sapiens GN=KRT24 PE=1 SV=1	2	707367	1.41193e+06	1.05965e+06	249559	531484	390522	0.368539	-1.44011
Q7Z3Z0	Keratin, type I cytoskeletal 25 OS=Homo sapiens GN=KRT25 PE=1 SV=1	2	1.36843e+06	1.54558e+06	1.45701e+06	213219	269840	241529	0.165771	-2.59274
Q7Z3Y8	Keratin, type I cytoskeletal 27 OS=Homo sapiens GN=KRT27 PE=1 SV=2	2	1.36843e+06	1.54558e+06	1.45701e+06	213219	269840	241529	0.165771	-2.59274
Q7Z3Y7	Keratin, type I cytoskeletal 28 OS=Homo sapiens GN=KRT28 PE=1 SV=2	3	1.65219e+06	2596261	2.12423e+06	315636	613342	464489	0.218663	-2.19322
P35527	Keratin, type I cytoskeletal 9 OS=Homo sapiens GN=KRT9 PE=1 SV=3	10	9.86128e+06	5.98703e+06	7.92415e+06	3.97053e+06	3.10853e+06	3.53953e+06	0.446676	-1.1627
Q9NSB2	Keratin, type II cuticular Hb4 OS=Homo sapiens GN=KRT84 PE=2 SV=2	3	2.30675e+06	2.09361e+06	2.20018e+06	426734	344444	385589	0.175253	-2.51248
P04264	Keratin, type II cytoskeletal 1 OS=Homo sapiens GN=KRT1 PE=1 SV=6	26	3.85697e+07	3.10111e+07	3.47904e+07	9.0297e+06	5.86061e+06	7.44516e+06	0.214	-2.22432
Q7Z794	Keratin, type II cytoskeletal 1b OS=Homo sapiens GN=KRT77 PE=2 SV=3	3	1.64087e+06	1.60572e+06	1.6233e+06	276941	250212	263577	0.162371	-2.62263
P35908	Keratin, type II cytoskeletal 2 epidermal OS=Homo sapiens GN=KRT2 PE=1 SV=2	12	1.14377e+07	1.00275e+07	1.07326e+07	646384	1.22691e+06	936649	0.0872712	-3.51835
Q01546	Keratin, type II cytoskeletal 2 oral OS=Homo sapiens GN=KRT76 PE=1 SV=2	6	1.01494e+07	6.72419e+06	8.43678e+06	426734	1.22691e+06	826824	0.0980024	-3.35104
P12035	Keratin, type II cytoskeletal 3 OS=Homo sapiens GN=KRT3 PE=1 SV=3	4	6.49303e+06	5.51952e+06	6.00628e+06	426734	344444	385589	0.0641977	-3.96133
Q3SY84	Keratin, type II cytoskeletal 71 OS=Homo sapiens GN=KRT71 PE=1 SV=3	2	1.64087e+06	1.60572e+06	1.6233e+06	276941	250212	263577	0.162371	-2.62263
Q14CN4	Keratin, type II cytoskeletal 72 OS=Homo sapiens GN=KRT72 PE=1 SV=2	2	1.64087e+06	1.60572e+06	1.6233e+06	276941	250212	263577	0.162371	-2.62263
Q86Y46	Keratin, type II cytoskeletal 73 OS=Homo sapiens GN=KRT73 PE=1 SV=1	3	4.69442e+06	1.60572e+06	3.15007e+06	276941	250212	263577	0.0836733	-3.57909
Q7RTS7	Keratin, type II cytoskeletal 74 OS=Homo sapiens GN=KRT74 PE=1 SV=2	3	4.69442e+06	1.60572e+06	3.15007e+06	276941	250212	263577	0.0836733	-3.57909
O95678	Keratin, type II cytoskeletal 75 OS=Homo sapiens GN=KRT75 PE=1 SV=2	4	5.36029e+06	2.09361e+06	3.72695e+06	426734	344444	385589	0.10346	-3.27286
Q5XKE5	Keratin, type II cytoskeletal 79 OS=Homo sapiens GN=KRT79 PE=1 SV=2	3	2.30675e+06	2.09361e+06	2.20018e+06	426734	344444	385589	0.175253	-2.51248
P01042	Kininogen-1 OS=Homo sapiens GN=KNG1 PE=1 SV=2	3	2.30241e+07	1.74346e+07	2.02293e+07	2.74208e+07	1.83113e+07	2.2866e+07	1.13034	0.176757
P22079	Lactoperoxidase OS=Homo sapiens GN=LPO PE=1 SV=2	29	1.20439e+08	1.31239e+08	1.25839e+08	1.58558e+08	1.70137e+08	1.64348e+08	1.30602	0.385172
P02788	Lactotransferrin OS=Homo sapiens GN=LTF PE=1 SV=6	76	1.10562e+09	1.12636e+09	1.11599e+09	1.27611e+09	1.14877e+09	1.21244e+09	1.08642	0.119588
P02750	Leucine-rich alpha-2-glycoprotein OS=Homo sapiens GN=LRG1 PE=1 SV=2	8	5.79935e+06	6.63952e+06	6.21944e+06	9399298	7.30986e+06	8.35458e+06	1.3433	0.425783
P30740	Leukocyte elastase inhibitor OS=Homo sapiens GN=SERPINB1 PE=1 SV=1	15	1.20107e+07	1.08921e+07	1.14514e+07	2.46477e+07	1.53702e+07	2.00089e+07	1.74729	0.805122
P09960	Leukotriene A-4 hydrolase OS=Homo sapiens GN=LTA4H PE=1 SV=2	7	1.76408e+06	2.08269e+06	1.92339e+06	5.36287e+06	5.726e+06	5.54444e+06	2.88264	1.52739
P31025	Lipocalin-1 OS=Homo sapiens GN=LCN1 PE=1 SV=1	15	2.43576e+08	2.3031e+08	2.36943e+08	5.05907e+08	4.43519e+08	4.74713e+08	2.00349	1.00251
P00338	L-lactate dehydrogenase A chain OS=Homo sapiens GN=LDHA PE=1 SV=2	9	9.73473e+06	1.02747e+07	1.00047e+07	3.24359e+07	3.25828e+07	3.25094e+07	3.24941	1.70018
Q6ZMR3	L-lactate dehydrogenase A-like 6A OS=Homo sapiens GN=LDHAL6A PE=2 SV=1	2	171120	151829	161474	590914	259232	425073	2.63245	1.3964
P08637	Low affinity immunoglobulin gamma Fc region receptor III-A OS=Homo sapiens GN=FCGR3A PE=1 SV=2	3	631238	1.76884e+06	1.20004e+06	2.78747e+06	2.07544e+06	2.43146e+06	2.02615	1.01874
O95274	Ly6/PLAUR domain-containing protein 3 OS=Homo sapiens GN=LYPD3 PE=1 SV=2	4	1.52969e+07	1.53688e+07	1.53328e+07	4.56358e+07	3.1349e+07	3.84924e+07	2.51046	1.32795
P61626	Lysozyme C OS=Homo sapiens GN=LYZ PE=1 SV=1	16	3.14132e+09	2.8083e+09	2.97481e+09	3.86139e+09	2.99047e+09	3.42593e+09	1.15165	0.203699
P14174	Macrophage migration inhibitory factor OS=Homo sapiens GN=MIF PE=1 SV=4	2	3.88967e+06	3.2167e+06	3.55318e+06	9.70624e+06	8.13191e+06	8.91908e+06	2.51016	1.32778
P40121	Macrophage-capping protein OS=Homo sapiens GN=CAPG PE=1 SV=2	5	4.3887e+06	2.62108e+06	3.50489e+06	1.23607e+07	1.24085e+07	1.23846e+07	3.53351	1.8211
P40925	Malate dehydrogenase, cytoplasmic OS=Homo sapiens GN=MDH1 PE=1 SV=4	3	3.25863e+06	3.44813e+06	3.35338e+06	1.30882e+07	1.41952e+07	1.36417e+07	4.06805	2.02434
P08493	Matrix Gla protein OS=Homo sapiens GN=MGP PE=1 SV=2	2	1.22409e+06	1.68539e+06	1.45474e+06	4.21127e+06	3.22278e+06	3.71702e+06	2.55511	1.35339
P14780	Matrix metalloproteinase-9 OS=Homo sapiens GN=MMP9 PE=1 SV=3	14	1.18124e+07	1.2196e+07	1.20042e+07	1.59402e+07	1.46047e+07	1.52724e+07	1.27226	0.347394
P01033	Metalloproteinase inhibitor 1 OS=Homo sapiens GN=TIMP1 PE=1 SV=1	6	1.18527e+07	1.32429e+07	1.25478e+07	1.00544e+07	8.90216e+06	9.4783e+06	0.755374	-0.404737
P26038	Moesin OS=Homo sapiens GN=MSN PE=1 SV=3	34	3.01387e+07	3.0757e+07	3.04479e+07	8.65355e+07	7.8905e+07	8.27202e+07	2.71678	1.4419
P98088	Mucin-5AC OS=Homo sapiens GN=MUC5AC PE=1 SV=4	5	1.56198e+07	1.45005e+07	1.50602e+07	2.736e+07	1.86027e+07	2.29813e+07	1.52597	0.609724
Q9HC84	Mucin-5B OS=Homo sapiens GN=MUC5B PE=1 SV=3	101	1.36067e+09	1.28635e+09	1.32351e+09	2.05693e+09	1.82271e+09	1.93982e+09	1.46567	0.551559
Q8TAX7	Mucin-7 OS=Homo sapiens GN=MUC7 PE=1 SV=2	6	3.10353e+08	3.14128e+08	3.1224e+08	1.73572e+08	1.65667e+08	1.6962e+08	0.543235	-0.880352
P24158	Myeloblastin OS=Homo sapiens GN=PRTN3 PE=1 SV=3	3	5.30743e+06	6.15854e+06	5.73299e+06	1.6626e+07	2.08481e+07	1.87371e+07	3.26829	1.70854
P41218	Myeloid cell nuclear differentiation antigen OS=Homo sapiens GN=MNDA PE=1 SV=1	6	708451	743961	726206	4.73755e+06	3.19963e+06	3.96859e+06	5.46482	2.45017
P05164	Myeloperoxidase OS=Homo sapiens GN=MPO PE=1 SV=1	29	3.14091e+07	2.87696e+07	3.00893e+07	5.72108e+07	4.96695e+07	5.34401e+07	1.77605	0.828672
P35579	Myosin-9 OS=Homo sapiens GN=MYH9 PE=1 SV=4	2	1.74875e+06	1.06301e+06	1.40588e+06	2.61955e+06	1.78988e+06	2.20472e+06	1.56821	0.649119
P22894	Neutrophil collagenase OS=Homo sapiens GN=MMP8 PE=1 SV=1	2	397149	189451	293300	1.47877e+06	378517	928643	3.16619	1.66275
P59665	Neutrophil defensin 1 OS=Homo sapiens GN=DEFA1 PE=1 SV=1	4	388030242	310425909	3.49228e+08	470378802	402348656	436363729	1.24951	0.321362
P59666	Neutrophil defensin 3 OS=Homo sapiens GN=DEFA3 PE=1 SV=1	4	388030242	310425909	3.49228e+08	470378802	402348656	436363729	1.24951	0.321362
P08246	Neutrophil elastase OS=Homo sapiens GN=ELANE PE=1 SV=1	5	1.8563e+07	1.84061e+07	1.84845e+07	3.5289e+07	2.51512e+07	3.02201e+07	1.63489	0.70919
P80188	Neutrophil gelatinase-associated lipocalin OS=Homo sapiens GN=LCN2 PE=1 SV=2	10	4.42194e+06	5.60835e+06	5.01514e+06	9.72655e+06	1.06124e+07	1.01695e+07	2.02776	1.01989
P10153	Non-secretory ribonuclease OS=Homo sapiens GN=RNASE2 PE=1 SV=2	2	1.76086e+06	2.13107e+06	1.94596e+06	2.96899e+06	2636863	2.80293e+06	1.44038	0.52645
Q02818	Nucleobindin-1 OS=Homo sapiens GN=NUCB1 PE=1 SV=4	12	1.59553e+07	1.06811e+07	1.33182e+07	1.09923e+07	9.41696e+06	1.02046e+07	0.766217	-0.384175
P80303	Nucleobindin-2 OS=Homo sapiens GN=NUCB2 PE=1 SV=2	21	2.60439e+07	2.10895e+07	2.35667e+07	3.09699e+07	2.7183e+07	2.90764e+07	1.23379	0.3031
P15531	Nucleoside diphosphate kinase A OS=Homo sapiens GN=NME1 PE=1 SV=1	4	1.60852e+06	1.76192e+06	1.68522e+06	6.20646e+06	6.3072e+06	6.25683e+06	3.71276	1.89249
P22392	Nucleoside diphosphate kinase B OS=Homo sapiens GN=NME2 PE=1 SV=1	5	2.3667e+06	2.08606e+06	2.22638e+06	7.48771e+06	7.73541e+06	7.61156e+06	3.41881	1.77349
O75594	Peptidoglycan recognition protein 1 OS=Homo sapiens GN=PGLYRP1 PE=1 SV=1	6	1.28247e+07	1.32731e+07	1.30489e+07	3.59304e+07	2.51398e+07	3.05351e+07	2.34005	1.22654
P62937	Peptidyl-prolyl cis-trans isomerase A OS=Homo sapiens GN=PPIA PE=1 SV=2	11	8.74359e+06	9.99842e+06	9.37101e+06	3.508e+07	2.92753e+07	3.21777e+07	3.43375	1.77978
Q9Y536	Peptidyl-prolyl cis-trans isomerase A-like 4A OS=Homo sapiens GN=PPIAL4A PE=2 SV=1	2	1.16785e+06	1.62188e+06	1.39486e+06	3.08554e+06	2.88681e+06	2.98618e+06	2.14084	1.09818
P23284	Peptidyl-prolyl cis-trans isomerase B OS=Homo sapiens GN=PPIB PE=1 SV=2	9	6.77069e+07	5.98813e+07	6.37941e+07	3.65411e+07	2.88244e+07	3.26828e+07	0.512316	-0.964893
P62942	Peptidyl-prolyl cis-trans isomerase FKBP1A OS=Homo sapiens GN=FKBP1A PE=1 SV=2	4	873415	849228	861322	1.96966e+06	1.19383e+06	1.58174e+06	1.83641	0.87689
Q06830	Peroxiredoxin-1 OS=Homo sapiens GN=PRDX1 PE=1 SV=1	2	74612.6	55980.8	65296.7	237599	240003	238801	3.65717	1.87073
P32119	Peroxiredoxin-2 OS=Homo sapiens GN=PRDX2 PE=1 SV=5	2	700437	261853	481145	2.3086e+06	1.7204e+06	2.0145e+06	4.18689	2.06588
P30086	Phosphatidylethanolamine-binding protein 1 OS=Homo sapiens GN=PEBP1 PE=1 SV=3	5	1.73342e+06	1.97023e+06	1.85183e+06	6.41046e+06	5.95787e+06	6.18416e+06	3.33949	1.73963
Q96G03	Phosphoglucomutase-2 OS=Homo sapiens GN=PGM2 PE=1 SV=4	2	371673	256629	314151	885320	801304	843312	2.68442	1.42461
P00558	Phosphoglycerate kinase 1 OS=Homo sapiens GN=PGK1 PE=1 SV=3	18	2.03453e+07	2.22878e+07	2.13165e+07	9.1802e+07	6.1606e+07	7.6704e+07	3.59833	1.84733
P18669	Phosphoglycerate mutase 1 OS=Homo sapiens GN=PGAM1 PE=1 SV=2	10	6.88137e+06	1.5805e+07	1.13432e+07	5.86005e+07	5.39973e+07	5.62989e+07	4.96322	2.31128
P15259	Phosphoglycerate mutase 2 OS=Homo sapiens GN=PGAM2 PE=1 SV=3	5	4.68221e+06	1.35179e+07	9.10008e+06	5.21926e+07	4.94411e+07	5.08168e+07	5.58422	2.48136
P55058	Phospholipid transfer protein OS=Homo sapiens GN=PLTP PE=1 SV=1	2	1.28339e+06	2.24243e+06	1.76291e+06	1.78509e+06	1.35001e+06	1.56755e+06	0.889181	-0.169451
P05155	Plasma protease C1 inhibitor OS=Homo sapiens GN=SERPING1 PE=1 SV=2	3	5.30473e+06	3.89e+06	4.59737e+06	5.35525e+06	3.88058e+06	4.61792e+06	1.00447	0.00643476
P00747	Plasminogen OS=Homo sapiens GN=PLG PE=1 SV=2	2	971336	519425	745380	824799	590033	707416	0.949067	-0.0754178
P13796	Plastin-2 OS=Homo sapiens GN=LCP1 PE=1 SV=6	17	2.40098e+07	1.83849e+07	2.11973e+07	4.74687e+07	3.81434e+07	4.28061e+07	2.01941	1.01393
P13797	Plastin-3 OS=Homo sapiens GN=PLS3 PE=1 SV=4	3	168068	206901	187484	254304	231975	243140	1.29685	0.375015
P01833	Polymeric immunoglobulin receptor OS=Homo sapiens GN=PIGR PE=1 SV=4	57	1.85404e+09	1.62326e+09	1.73865e+09	2.27832e+09	1.93781e+09	2.10807e+09	1.21247	0.277953
Q6S8J3	POTE ankyrin domain family member E OS=Homo sapiens GN=POTEE PE=1 SV=3	6	2.1201e+08	1.6072e+08	1.86365e+08	5.48108e+08	5.02878e+08	5.25493e+08	2.8197	1.49554
A5A3E0	POTE ankyrin domain family member F OS=Homo sapiens GN=POTEF PE=1 SV=2	6	2.1201e+08	1.6072e+08	1.86365e+08	5.48108e+08	5.02878e+08	5.25493e+08	2.8197	1.49554
P0CG38	POTE ankyrin domain family member I OS=Homo sapiens GN=POTEI PE=3 SV=1	5	2.0765e+08	1.55177e+08	1.81413e+08	5.38782e+08	4.93665e+08	5.16224e+08	2.84557	1.50872
P0CG39	POTE ankyrin domain family member J OS=Homo sapiens GN=POTEJ PE=3 SV=1	4	1.58015e+08	1.14604e+08	1.3631e+08	3.65329e+08	3.00668e+08	3.32998e+08	2.44296	1.28863
P20742	Pregnancy zone protein OS=Homo sapiens GN=PZP PE=1 SV=4	3	3.3603e+06	3.75393e+06	3.55711e+06	3.7604e+06	2.51393e+06	3.13716e+06	0.88194	-0.181248
Q8N0Y7	Probable phosphoglycerate mutase 4 OS=Homo sapiens GN=PGAM4 PE=3 SV=1	4	2.18856e+06	2.60853e+06	2.39854e+06	4.76797e+06	7.5685e+06	6.16824e+06	2.57166	1.3627
P07737	Profilin-1 OS=Homo sapiens GN=PFN1 PE=1 SV=2	15	2.02564e+08	1.39592e+08	1.71078e+08	3.89597e+08	3.98755e+08	3.94176e+08	2.30408	1.20419
P12273	Prolactin-inducible protein OS=Homo sapiens GN=PIP PE=1 SV=1	12	1.68498e+08	1.87027e+08	1.77762e+08	1.84424e+08	1.75349e+08	1.79886e+08	1.01195	0.017137
Q6MZM9	Proline-rich protein 27 OS=Homo sapiens GN=PRR27 PE=2 SV=1	2	1680061	1.30445e+06	1.49225e+06	3159974	2.52688e+06	2.84343e+06	1.90546	0.930138
Q16378	Proline-rich protein 4 OS=Homo sapiens GN=PRR4 PE=1 SV=3	2	3.57585e+06	2.11496e+06	2.8454e+06	8273.28	512000	260136	0.0914234	-3.45129
O43490	Prominin-1 OS=Homo sapiens GN=PROM1 PE=1 SV=1	2	638938	385130	512034	547415	607236	577325	1.12751	0.173145
P07602	Prosaposin OS=Homo sapiens GN=PSAP PE=1 SV=2	13	2.60922e+07	1.47361e+07	2.04141e+07	1.49667e+07	1.49984e+07	1.49825e+07	0.73393	-0.446286
P02760	Protein AMBP OS=Homo sapiens GN=AMBP PE=1 SV=1	3	2.5048e+06	3541776	3.02329e+06	3.96313e+06	2.92979e+06	3.44646e+06	1.13997	0.188999
Q99497	Protein deglycase DJ-1 OS=Homo sapiens GN=PARK7 PE=1 SV=2	4	825373	545413	685393	2.60463e+06	1.8868e+06	2.24572e+06	3.27654	1.71217
P07237	Protein disulfide-isomerase OS=Homo sapiens GN=P4HB PE=1 SV=3	9	4.01487e+06	1.65082e+06	2.83285e+06	9.82014e+06	8.87295e+06	9.34655e+06	3.29935	1.72218
P58499	Protein FAM3B OS=Homo sapiens GN=FAM3B PE=1 SV=2	5	4.2448e+06	3.4924e+06	3.8686e+06	6.14885e+06	739664	3.44426e+06	0.890311	-0.167619
Q96BQ1	Protein FAM3D OS=Homo sapiens GN=FAM3D PE=1 SV=1	3	4.65526e+06	4.26425e+06	4.45976e+06	5.75218e+06	6.48538e+06	6.11878e+06	1.372	0.456279
Q6P5S2	Protein LEG1 homolog OS=Homo sapiens GN=LEG1 PE=1 SV=2	14	3.36473e+08	2.10521e+08	2.73497e+08	2.19761e+08	1.69244e+08	1.94503e+08	0.711169	-0.491735
P31949	Protein S100-A11 OS=Homo sapiens GN=S100A11 PE=1 SV=2	4	2.71293e+07	2.75709e+07	2.73501e+07	5.27523e+07	4.94045e+07	5.10784e+07	1.86758	0.901169
P80511	Protein S100-A12 OS=Homo sapiens GN=S100A12 PE=1 SV=2	5	1.805e+07	1.24871e+07	1.52685e+07	7.20791e+06	5147676	6.17779e+06	0.404609	-1.3054
P31151	Protein S100-A7 OS=Homo sapiens GN=S100A7 PE=1 SV=4	5	1.50492e+06	1.53393e+06	1.51942e+06	1.74827e+06	1.72866e+06	1.73847e+06	1.14416	0.19429
P05109	Protein S100-A8 OS=Homo sapiens GN=S100A8 PE=1 SV=1	12	2.34699e+08	1.83592e+08	2.09146e+08	2.3801e+08	2.12822e+08	2.25416e+08	1.07779	0.108081
P06702	Protein S100-A9 OS=Homo sapiens GN=S100A9 PE=1 SV=1	13	4.06129e+08	3.63818e+08	3.84973e+08	5.15056e+08	4.57493e+08	4.86274e+08	1.26314	0.337012
Q9BYX7	Putative beta-actin-like protein 3 OS=Homo sapiens GN=POTEKP PE=5 SV=1	4	9.69314e+06	1.78492e+07	1.37712e+07	3.05021e+07	3.01295e+07	3.03158e+07	2.2014	1.13842
Q5VTE0	Putative elongation factor 1-alpha-like 3 OS=Homo sapiens GN=EEF1A1P5 PE=5 SV=1	2	276143	378605	327374	1.2922e+06	1.01275e+06	1.15247e+06	3.52036	1.81572
A8MUU1	Putative fatty acid-binding protein 5-like protein 3 OS=Homo sapiens GN=FABP5P3 PE=5 SV=1	3	2.43283e+06	3.37121e+06	2.90202e+06	3.11542e+06	3.67903e+06	3.39723e+06	1.17064	0.227302
P48741	Putative heat shock 70 kDa protein 7 OS=Homo sapiens GN=HSPA7 PE=5 SV=2	5	6.90141e+06	6.53388e+06	6.71765e+06	1.97047e+07	1.7591e+07	1.86479e+07	2.77595	1.47298
Q5VSP4	Putative lipocalin 1-like protein 1 OS=Homo sapiens GN=LCN1P1 PE=5 SV=1	2	1.2316e+08	1.25942e+08	1.24551e+08	2.89352e+08	2.19166e+08	2.54259e+08	2.0414	1.02956
O60361	Putative nucleoside diphosphate kinase OS=Homo sapiens GN=NME2P1 PE=5 SV=1	3	1.19862e+06	755850	977236	2.69606e+06	3.21464e+06	2.95535e+06	3.02419	1.59655
P30613	Pyruvate kinase PKLR OS=Homo sapiens GN=PKLR PE=1 SV=2	2	522280	579363	550822	3.77103e+06	2.60684e+06	3.18894e+06	5.78942	2.53342
P14618	Pyruvate kinase PKM OS=Homo sapiens GN=PKM PE=1 SV=4	28	1.09036e+07	9.23811e+06	1.00708e+07	1.15982e+08	9.83386e+07	1.0716e+08	10.6407	3.41152
P50395	Rab GDP dissociation inhibitor beta OS=Homo sapiens GN=GDI2 PE=1 SV=2	2	626328	206621	416474	975336	1.19941e+06	1.08737e+06	2.6109	1.38455
P35241	Radixin OS=Homo sapiens GN=RDX PE=1 SV=1	9	8.36606e+06	1.3333e+07	1.08495e+07	30523793	3.18233e+07	3.11736e+07	2.87327	1.52269
P63000	Ras-related C3 botulinum toxin substrate 1 OS=Homo sapiens GN=RAC1 PE=1 SV=1	2	1.49789e+06	1.50971e+06	1.5038e+06	5.84398e+06	5.80057e+06	5.82228e+06	3.87171	1.95297
P15153	Ras-related C3 botulinum toxin substrate 2 OS=Homo sapiens GN=RAC2 PE=1 SV=1	5	1.86219e+06	2.10299e+06	1.98259e+06	1.15217e+07	1.15892e+07	1.15554e+07	5.82845	2.54311
P60763	Ras-related C3 botulinum toxin substrate 3 OS=Homo sapiens GN=RAC3 PE=1 SV=1	2	1.49789e+06	1.50971e+06	1.5038e+06	5.84398e+06	5.80057e+06	5.82228e+06	3.87171	1.95297
P62491	Ras-related protein Rab-11A OS=Homo sapiens GN=RAB11A PE=1 SV=3	2	760433	247143	503788	1.93193e+06	2.27382e+06	2102877	4.17413	2.06148
Q15907	Ras-related protein Rab-11B OS=Homo sapiens GN=RAB11B PE=1 SV=4	2	760433	247143	503788	1.93193e+06	2.27382e+06	2102877	4.17413	2.06148
P51149	Ras-related protein Rab-7a OS=Homo sapiens GN=RAB7A PE=1 SV=1	2	844967	831986	838477	1.65956e+06	1.30088e+06	1.48022e+06	1.76537	0.81997
P52565	Rho GDP-dissociation inhibitor 1 OS=Homo sapiens GN=ARHGDIA PE=1 SV=3	7	2.03136e+06	2.21233e+06	2.12185e+06	8.5164e+06	4.81524e+06	6.66582e+06	3.14152	1.65146
P52566	Rho GDP-dissociation inhibitor 2 OS=Homo sapiens GN=ARHGDIB PE=1 SV=3	16	5.59841e+07	4.67844e+07	5.13842e+07	1.55044e+08	1.58482e+08	1.56763e+08	3.0508	1.60919
P08134	Rho-related GTP-binding protein RhoC OS=Homo sapiens GN=RHOC PE=1 SV=1	4	1.11682e+06	952011	1.03442e+06	2.6373e+06	2.3652e+06	2.50125e+06	2.41803	1.27383
P34096	Ribonuclease 4 OS=Homo sapiens GN=RNASE4 PE=1 SV=3	7	5.49956e+06	6.55849e+06	6.02902e+06	7.90403e+06	6.78631e+06	7.34517e+06	1.2183	0.284871
O00584	Ribonuclease T2 OS=Homo sapiens GN=RNASET2 PE=1 SV=2	6	3.06388e+06	7.93607e+06	5.49998e+06	7.42438e+06	9.51668e+06	8.47053e+06	1.5401	0.623026
Q8N474	Secreted frizzled-related protein 1 OS=Homo sapiens GN=SFRP1 PE=1 SV=1	3	2.17809e+06	2.36702e+06	2.27255e+06	2.49362e+06	2.92144e+06	2.70753e+06	1.1914	0.252663
Q9NQ38	Serine protease inhibitor Kazal-type 5 OS=Homo sapiens GN=SPINK5 PE=1 SV=2	7	4.76258e+06	3.69922e+06	4.2309e+06	1.18363e+07	9.76022e+06	1.07982e+07	2.55223	1.35176
P02787	Serotransferrin OS=Homo sapiens GN=TF PE=1 SV=3	70	5.85826e+08	5.47231e+08	5.66528e+08	5.52775e+08	4.82927e+08	5.17851e+08	0.914077	-0.129612
P29508	Serpin B3 OS=Homo sapiens GN=SERPINB3 PE=1 SV=2	6	7.11689e+06	5.34525e+06	6.23107e+06	1.49966e+07	1.35784e+07	1.42875e+07	2.29295	1.1972
P48594	Serpin B4 OS=Homo sapiens GN=SERPINB4 PE=1 SV=2	4	5.9479e+06	4.26648e+06	5.10719e+06	1.25912e+07	1.15108e+07	1.2051e+07	2.35962	1.23855
P36952	Serpin B5 OS=Homo sapiens GN=SERPINB5 PE=1 SV=2	2	260040	361064	310552	870728	659802	765265	2.46421	1.30113
P02768	Serum albumin OS=Homo sapiens GN=ALB PE=1 SV=2	104	1.3035e+10	1.29178e+10	1.29764e+10	1.19206e+10	1.04381e+10	1.11794e+10	0.861514	-0.215053
P0DJI8	Serum amyloid A-1 protein OS=Homo sapiens GN=SAA1 PE=1 SV=1	2	879896	665468	772682	832397	1.17334e+06	1.00287e+06	1.29791	0.376187
Q9H299	SH3 domain-binding glutamic acid-rich-like protein 3 OS=Homo sapiens GN=SH3BGRL3 PE=1 SV=1	4	1.69729e+07	1.60417e+07	1.65073e+07	6.51119e+07	4.63483e+07	5.57301e+07	3.37609	1.75535
Q9UBC9	Small proline-rich protein 3 OS=Homo sapiens GN=SPRR3 PE=1 SV=2	3	1.55621e+06	1.4561e+06	1.50616e+06	4.99169e+06	4.92286e+06	4.95727e+06	3.29134	1.71868
Q14515	SPARC-like protein 1 OS=Homo sapiens GN=SPARCL1 PE=1 SV=2	12	7.86393e+06	6.76358e+06	7.31376e+06	8.83811e+06	5.01319e+06	6.92565e+06	0.946934	-0.0786636
P16949	Stathmin OS=Homo sapiens GN=STMN1 PE=1 SV=3	3	2.58198e+06	1.69752e+06	2.13975e+06	5.10089e+06	4.46167e+06	4.78128e+06	2.23451	1.15996
P02814	Submaxillary gland androgen-regulated protein 3B OS=Homo sapiens GN=SMR3B PE=1 SV=2	2	700121	499832	599976	231588	158164	194876	0.324806	-1.62235
O00391	Sulfhydryl oxidase 1 OS=Homo sapiens GN=QSOX1 PE=1 SV=3	6	1.38918e+06	852710	1.12094e+06	899880	976375	938127	0.836908	-0.256859
P00441	Superoxide dismutase [Cu-Zn] OS=Homo sapiens GN=SOD1 PE=1 SV=2	2	5.16498e+06	5.95166e+06	5.55832e+06	1.44954e+07	1.14197e+07	1.29575e+07	2.33119	1.22107
Q6UWP8	Suprabasin OS=Homo sapiens GN=SBSN PE=1 SV=2	16	3.1704e+06	3.24338e+06	3.20689e+06	2.53524e+06	4.56261e+06	3.54892e+06	1.10666	0.146207
Q99536	Synaptic vesicle membrane protein VAT-1 homolog OS=Homo sapiens GN=VAT1 PE=1 SV=2	2	778305	856596	817451	1.25326e+06	1.81646e+06	1.53486e+06	1.87761	0.908899
Q9BRA2	Thioredoxin domain-containing protein 17 OS=Homo sapiens GN=TXNDC17 PE=1 SV=1	3	371248	347618	359433	1.08896e+06	1.16298e+06	1.12597e+06	3.13263	1.64737
P10599	Thioredoxin OS=Homo sapiens GN=TXN PE=1 SV=3	7	3.46923e+07	2.16715e+07	2.81819e+07	3.99462e+07	4.47075e+07	4.23269e+07	1.50192	0.586805
P62328	Thymosin beta-4 OS=Homo sapiens GN=TMSB4X PE=1 SV=2	6	2.94493e+07	3.09378e+07	3.01935e+07	4.90976e+07	4.65561e+07	4.78269e+07	1.58401	0.663583
P37837	Transaldolase OS=Homo sapiens GN=TALDO1 PE=1 SV=2	19	1.50697e+07	1.28161e+07	1.39429e+07	5.8016e+07	4.34342e+07	5.07251e+07	3.63806	1.86317
P20061	Transcobalamin-1 OS=Homo sapiens GN=TCN1 PE=1 SV=2	8	3.04283e+07	2.38039e+07	2.71161e+07	2.33199e+07	1.59528e+07	1.96364e+07	0.724159	-0.465621
P61586	Transforming protein RhoA OS=Homo sapiens GN=RHOA PE=1 SV=1	7	4.37276e+06	5.31268e+06	4.84272e+06	1.741e+07	1.63752e+07	1.68926e+07	3.48825	1.8025
P37802	Transgelin-2 OS=Homo sapiens GN=TAGLN2 PE=1 SV=3	4	274737	299410	287074	1.20596e+06	1.70717e+06	1.45657e+06	5.07385	2.34308
P29401	Transketolase OS=Homo sapiens GN=TKT PE=1 SV=3	25	6.32627e+07	5.09008e+07	5.70818e+07	1.83016e+08	1.49808e+08	1.66412e+08	2.91533	1.54366
P13693	Translationally-controlled tumor protein OS=Homo sapiens GN=TPT1 PE=1 SV=1	2	178106	895293	536699	4.15332e+06	3.50881e+06	3.83107e+06	7.1382	2.83556
P02766	Transthyretin OS=Homo sapiens GN=TTR PE=1 SV=1	7	2.84065e+07	2.08555e+07	2.4631e+07	1.42829e+07	1.27041e+07	1.34935e+07	0.547826	-0.86821
Q07654	Trefoil factor 3 OS=Homo sapiens GN=TFF3 PE=1 SV=1	3	1.08594e+07	20316434	1.55879e+07	2.21965e+07	1.52191e+07	1.87078e+07	1.20015	0.263211
P60174	Triosephosphate isomerase OS=Homo sapiens GN=TPI1 PE=1 SV=3	15	5.46769e+07	4.29818e+07	4.88293e+07	1.04561e+08	8.29059e+07	9.37332e+07	1.91961	0.940812
P09493	Tropomyosin alpha-1 chain OS=Homo sapiens GN=TPM1 PE=1 SV=2	2	533595	620094	576844	1.1496e+06	1.30634e+06	1.22797e+06	2.12877	1.09002
P06753	Tropomyosin alpha-3 chain OS=Homo sapiens GN=TPM3 PE=1 SV=2	3	734166	989927	862047	1.796e+06	1.99937e+06	1.89768e+06	2.20137	1.1384
P67936	Tropomyosin alpha-4 chain OS=Homo sapiens GN=TPM4 PE=1 SV=3	2	533595	620094	576844	1.1496e+06	1.30634e+06	1.22797e+06	2.12877	1.09002
P07951	Tropomyosin beta chain OS=Homo sapiens GN=TPM2 PE=1 SV=1	2	533595	620094	576844	1.1496e+06	1.30634e+06	1.22797e+06	2.12877	1.09002
O75347	Tubulin-specific chaperone A OS=Homo sapiens GN=TBCA PE=1 SV=3	2	1.16653e+06	1.26301e+06	1.21477e+06	2.34581e+06	2.97919e+06	2.6625e+06	2.19177	1.13209
P50552	Vasodilator-stimulated phosphoprotein OS=Homo sapiens GN=VASP PE=1 SV=3	5	882862	218620	550741	4.69787e+06	3.20953e+06	3.9537e+06	7.17887	2.84376
P18206	Vinculin OS=Homo sapiens GN=VCL PE=1 SV=4	3	280087	305005	292546	977375	780081	878728	3.00372	1.58675
P02774	Vitamin D-binding protein OS=Homo sapiens GN=GC PE=1 SV=1	11	2.66134e+07	2.48793e+07	2.57464e+07	2.24979e+07	2.09868e+07	2.17424e+07	0.844483	-0.24386
Q14508	WAP four-disulfide core domain protein 2 OS=Homo sapiens GN=WFDC2 PE=1 SV=2	4	1.68242e+07	1.58633e+07	1.63437e+07	1.27038e+07	6.34695e+06	9.52538e+06	0.582815	-0.77889
O75083	WD repeat-containing protein 1 OS=Homo sapiens GN=WDR1 PE=1 SV=4	3	1.36821e+06	373504	870859	1.96651e+06	1.58479e+06	1.77565e+06	2.03896	1.02784
P25311	Zinc-alpha-2-glycoprotein OS=Homo sapiens GN=AZGP1 PE=1 SV=2	34	6.47264e+08	5.6391e+08	6.05587e+08	5.37464e+08	4.6334e+08	5.00402e+08	0.826308	-0.275248
Q96DA0	Zymogen granule protein 16 homolog B OS=Homo sapiens GN=ZG16B PE=1 SV=3	6	15195176	20616129	1.79057e+07	1.11459e+07	8.79004e+06	9.96795e+06	0.556693	-0.845046
