# Supplementary material for: In search of the altering salivary proteome in metastatic breast and ovarian cancers
Source: FASEB Bioadv. 2019 Jan 30;1(3):191–207. doi: 10.1096/fba.2018-00029 (PMC6996400; doi:10.1096/fba.2018-00029)
Supplement: Supplementary file 4 [file FBA2-1-191-s004.xlsx]

## Sheet: CAO vs. HS-Table S3
Supplementry material, Table 3: Comparision of proteins between CAO and HS
Accession	Description	Peptides	Abundance: F2: Control, 1, HS	Abundance: F3: Control, 2, HS	Average Abundance Control HS	Abundance: F4: Sample, 1, CAO	Abundance: F5: Sample, 2, CAO	Average Abundance CAO	Abundance Ratio (CAO/HS)	Fold change Log 2
Q04917	14-3-3 protein eta OS=Homo sapiens GN=YWHAH PE=1 SV=4	3	5.51115e+06	2.31621e+06	3.91368e+06	6.31802e+06	6.04158e+06	6.1798e+06	1.57903	0.659035
P61981	14-3-3 protein gamma OS=Homo sapiens GN=YWHAG PE=1 SV=2	3	5.51115e+06	2.31621e+06	3.91368e+06	6.31802e+06	6.04158e+06	6.1798e+06	1.57903	0.659035
P31947	14-3-3 protein sigma OS=Homo sapiens GN=SFN PE=1 SV=1	8	7.05603e+06	4.40076e+06	5.7284e+06	9.87568e+06	1.39107e+07	1.18932e+07	2.07618	1.05393
P27348	14-3-3 protein theta OS=Homo sapiens GN=YWHAQ PE=1 SV=1	2	3.55845e+06	2.31621e+06	2.93733e+06	3.61594e+06	3.22823e+06	3.42208e+06	1.16503	0.220369
P63104	14-3-3 protein zeta/delta OS=Homo sapiens GN=YWHAZ PE=1 SV=1	4	811770	976164	893967	837246	587849	712548	0.797063	-0.327235
P52209	6-phosphogluconate dehydrogenase, decarboxylating OS=Homo sapiens GN=PGD PE=1 SV=3	11	1.86426e+07	1.55032e+07	1.70729e+07	1.11157e+07	1.23343e+07	1.1725e+07	0.686759	-0.542125
P11021	78 kDa glucose-regulated protein OS=Homo sapiens GN=HSPA5 PE=1 SV=2	10	2.17576e+06	1.94074e+06	2.05825e+06	1.90011e+06	2.06437e+06	1.98224e+06	0.963073	-0.0542828
P68032	Actin, alpha cardiac muscle 1 OS=Homo sapiens GN=ACTC1 PE=1 SV=1	18	4.2352e+06	5.20591e+06	4.72056e+06	803820	621848	712834	0.151006	-2.72732
P68133	Actin, alpha skeletal muscle OS=Homo sapiens GN=ACTA1 PE=1 SV=1	18	4.2352e+06	5.20591e+06	4.72056e+06	803820	621848	712834	0.151006	-2.72732
P62736	Actin, aortic smooth muscle OS=Homo sapiens GN=ACTA2 PE=1 SV=1	17	4.2352e+06	5.20591e+06	4.72056e+06	803820	621848	712834	0.151006	-2.72732
P60709	Actin, cytoplasmic 1 OS=Homo sapiens GN=ACTB PE=1 SV=1	29	478080122	4.38911e+08	4.58495e+08	3.43251e+08	3.7355e+08	3.584e+08	0.781688	-0.355336
P63261	Actin, cytoplasmic 2 OS=Homo sapiens GN=ACTG1 PE=1 SV=1	29	225101	367466	296284	270306	399821	335063	1.13089	0.177456
P63267	Actin, gamma-enteric smooth muscle OS=Homo sapiens GN=ACTG2 PE=1 SV=1	17	4.2352e+06	5.20591e+06	4.72056e+06	803820	621848	712834	0.151006	-2.72732
O15143	Actin-related protein 2/3 complex subunit 1B OS=Homo sapiens GN=ARPC1B PE=1 SV=3	2	43796.9	72088.6	57942.7	207644	200752	204198	3.52413	1.81727
P61158	Actin-related protein 3 OS=Homo sapiens GN=ACTR3 PE=1 SV=3	3	1.13207e+06	1.18048e+06	1.15628e+06	1.00071e+06	1.14576e+06	1.07324e+06	0.928184	-0.107517
P07108	Acyl-CoA-binding protein OS=Homo sapiens GN=DBI PE=1 SV=2	5	2.654e+06	2.99258e+06	2.82329e+06	703205	905329	804267	0.284869	-1.81163
Q01518	Adenylyl cyclase-associated protein 1 OS=Homo sapiens GN=CAP1 PE=1 SV=5	11	1.90852e+07	1.10508e+07	1.5068e+07	2.57138e+07	1.98607e+07	2.27872e+07	1.51229	0.596739
P43652	Afamin OS=Homo sapiens GN=AFM PE=1 SV=1	2	1000178	1.11592e+06	1.05805e+06	52430.8	73499	62964.9	0.0595103	-4.07072
P02763	Alpha-1-acid glycoprotein 1 OS=Homo sapiens GN=ORM1 PE=1 SV=1	7	1.5165e+07	3.17578e+07	2.34614e+07	1.57466e+07	1.21151e+07	1.39309e+07	0.593777	-0.752007
P19652	Alpha-1-acid glycoprotein 2 OS=Homo sapiens GN=ORM2 PE=1 SV=2	6	1.59029e+06	1.86211e+06	1.7262e+06	338257	425638	381947	0.221265	-2.17615
P01011	Alpha-1-antichymotrypsin OS=Homo sapiens GN=SERPINA3 PE=1 SV=2	8	3.48465e+06	3.98287e+06	3.73376e+06	3.38187e+06	2.67846e+06	3.03017e+06	0.811559	-0.301232
P01009	Alpha-1-antitrypsin OS=Homo sapiens GN=SERPINA1 PE=1 SV=3	26	1.48615e+08	1.37609e+08	1.43112e+08	6.30071e+07	6.7192e+07	6.50995e+07	0.454884	-1.13643
P04217	Alpha-1B-glycoprotein OS=Homo sapiens GN=A1BG PE=1 SV=4	9	1.52642e+07	1.07246e+07	1.29944e+07	8.5624e+06	8.87562e+06	8.71901e+06	0.670982	-0.575654
P02765	Alpha-2-HS-glycoprotein OS=Homo sapiens GN=AHSG PE=1 SV=1	5	2.42187e+06	1.71607e+06	2.06897e+06	362482	465112	413797	0.200001	-2.32192
P01023	Alpha-2-macroglobulin OS=Homo sapiens GN=A2M PE=1 SV=3	29	8.22645e+07	7.93863e+07	8.08254e+07	9.76534e+06	1.13853e+07	1.05753e+07	0.130842	-2.9341
A8K2U0	Alpha-2-macroglobulin-like protein 1 OS=Homo sapiens GN=A2ML1 PE=1 SV=3	11	4.8836e+06	4.16286e+06	4.52323e+06	4.17612e+06	3.01788e+06	3.597e+06	0.795229	-0.330559
P12814	Alpha-actinin-1 OS=Homo sapiens GN=ACTN1 PE=1 SV=2	2	819754	664922	742338	202971	126282	164627	0.221768	-2.17288
O43707	Alpha-actinin-4 OS=Homo sapiens GN=ACTN4 PE=1 SV=2	2	819754	664922	742338	202971	126282	164627	0.221768	-2.17288
P04745	Alpha-amylase 1 OS=Homo sapiens GN=AMY1A PE=1 SV=2	61	2.43212e+09	2.25515e+09	2.34364e+09	1.15257e+09	1.22383e+09	1.1882e+09	0.50699	-0.979972
P06733	Alpha-enolase OS=Homo sapiens GN=ENO1 PE=1 SV=2	29	5.30318e+07	4.97592e+07	5.13955e+07	6.16647e+07	6.21271e+07	6.18959e+07	1.20431	0.268203
P04083	Annexin A1 OS=Homo sapiens GN=ANXA1 PE=1 SV=2	7	8.96847e+06	8.87213e+06	8.9203e+06	4.49886e+06	1.25982e+06	2.87934e+06	0.322785	-1.63135
P12429	Annexin A3 OS=Homo sapiens GN=ANXA3 PE=1 SV=3	5	859578	1.29941e+06	1.0795e+06	401844	320970	361407	0.334793	-1.57866
P03973	Antileukoproteinase OS=Homo sapiens GN=SLPI PE=1 SV=2	15	2.31653e+08	2.10687e+08	2.2117e+08	5.61267e+08	6.10059e+08	5.85663e+08	2.64802	1.40492
P01008	Antithrombin-III OS=Homo sapiens GN=SERPINC1 PE=1 SV=1	7	8.38432e+06	8320237	8.35228e+06	2.17783e+06	2.46925e+06	2.32354e+06	0.278192	-1.84585
P02647	Apolipoprotein A-I OS=Homo sapiens GN=APOA1 PE=1 SV=1	20	2.24032e+08	1.6684e+08	1.95436e+08	6.9153e+07	7.3061e+07	7.1107e+07	0.363837	-1.45864
P06727	Apolipoprotein A-IV OS=Homo sapiens GN=APOA4 PE=1 SV=3	3	633240	793232	713236	156594	71466.2	114030	0.159877	-2.64496
P05089	Arginase-1 OS=Homo sapiens GN=ARG1 PE=1 SV=2	3	204501	63132.1	133817	84493.3	231245	157869	1.17974	0.238474
P20160	Azurocidin OS=Homo sapiens GN=AZU1 PE=1 SV=3	4	1.47208e+07	18416482	1.65686e+07	17735798	1.68201e+07	1.7278e+07	1.04281	0.0604797
P02812	Basic salivary proline-rich protein 2 OS=Homo sapiens GN=PRB2 PE=1 SV=3	3	2.62191e+08	2.29185e+08	2.45688e+08	1.56041e+08	1.60202e+08	1.58121e+08	0.643585	-0.635798
P02749	Beta-2-glycoprotein 1 OS=Homo sapiens GN=APOH PE=1 SV=3	5	7.29448e+06	7.85653e+06	7.57551e+06	3.6014e+06	4.77365e+06	4.18753e+06	0.552772	-0.855244
P61769	Beta-2-microglobulin OS=Homo sapiens GN=B2M PE=1 SV=1	6	198790593	1.63044e+08	1.80917e+08	1.09356e+08	1.04011e+08	1.06683e+08	0.58968	-0.761995
P60022	Beta-defensin 1 OS=Homo sapiens GN=DEFB1 PE=1 SV=1	2	449935	535278	492607	230914	2.15183e+06	1.19137e+06	2.4185	1.27411
P13929	Beta-enolase OS=Homo sapiens GN=ENO3 PE=1 SV=5	2	2.20204e+06	1.67163e+06	1.93683e+06	1.3599e+06	1.11645e+06	1.23817e+06	0.639276	-0.645488
Q96DR5	BPI fold-containing family A member 2 OS=Homo sapiens GN=BPIFA2 PE=1 SV=2	11	3.10003e+07	2.36141e+07	2.73072e+07	8.20451e+06	7.1431e+06	7.6738e+06	0.281018	-1.83127
Q8TDL5	BPI fold-containing family B member 1 OS=Homo sapiens GN=BPIFB1 PE=1 SV=1	4	2.07701e+06	1.42967e+06	1.75334e+06	2.51219e+06	4.90885e+06	3.71052e+06	2.11626	1.08151
Q8N4F0	BPI fold-containing family B member 2 OS=Homo sapiens GN=BPIFB2 PE=1 SV=2	11	5.09387e+07	4.40491e+07	4.74939e+07	3.1646e+07	3.45999e+07	3.3123e+07	0.697415	-0.51991
P27482	Calmodulin-like protein 3 OS=Homo sapiens GN=CALML3 PE=1 SV=2	4	2.30604e+06	2.9375e+06	2.62177e+06	1.57421e+06	1.5491e+06	1.56166e+06	0.59565	-0.747464
P23280	Carbonic anhydrase 6 OS=Homo sapiens GN=CA6 PE=1 SV=3	9	3.67898e+07	4.49217e+07	4.08558e+07	3.0344e+07	3.73345e+07	3.38392e+07	0.828261	-0.271842
P16870	Carboxypeptidase E OS=Homo sapiens GN=CPE PE=1 SV=1	3	1.722e+06	1.52281e+06	1.6224e+06	890575	710545	800560	0.493441	-1.01905
P04040	Catalase OS=Homo sapiens GN=CAT PE=1 SV=3	14	8.84629e+06	1.09101e+07	9.87819e+06	3.78899e+06	3.59098e+06	3.68999e+06	0.373549	-1.42063
P49913	Cathelicidin antimicrobial peptide OS=Homo sapiens GN=CAMP PE=1 SV=1	10	3.88327e+07	2.59249e+07	3.23788e+07	3.13663e+07	3.72689e+07	3.43176e+07	1.05988	0.0838996
P07858	Cathepsin B OS=Homo sapiens GN=CTSB PE=1 SV=3	3	2.68334e+06	3.69998e+06	3.19166e+06	874340	1.21875e+06	1.04654e+06	0.327899	-1.60868
P07339	Cathepsin D OS=Homo sapiens GN=CTSD PE=1 SV=1	3	378444	1.35471e+06	866577	583467	177109	380288	0.43884	-1.18823
P08311	Cathepsin G OS=Homo sapiens GN=CTSG PE=1 SV=2	12	3.11135e+07	3.12636e+07	3.11886e+07	1.8335e+07	1.8984e+07	1.86595e+07	0.59828	-0.741107
P07711	Cathepsin L1 OS=Homo sapiens GN=CTSL PE=1 SV=2	2	280564	536505	408535	653857	670318	662087	1.62064	0.696563
Q9UBR2	Cathepsin Z OS=Homo sapiens GN=CTSZ PE=1 SV=1	2	2.77832e+06	1.27853e+06	2.02842e+06	2.97194e+06	2.75475e+06	2.86334e+06	1.41161	0.497342
P60953	Cell division control protein 42 homolog OS=Homo sapiens GN=CDC42 PE=1 SV=2	2	3.48776e+06	1.76392e+06	2.62584e+06	935483	511156	723320	0.275462	-1.86007
P00450	Ceruloplasmin OS=Homo sapiens GN=CP PE=1 SV=1	8	11256817	1.16458e+07	1.14513e+07	2.49126e+06	2.91782e+06	2.70454e+06	0.236177	-2.08206
P10909	Clusterin OS=Homo sapiens GN=CLU PE=1 SV=1	15	2.00539e+07	1.79584e+07	1.90062e+07	2.12789e+07	1.80842e+07	1.96816e+07	1.03553	0.0503761
Q14019	Coactosin-like protein OS=Homo sapiens GN=COTL1 PE=1 SV=3	4	3.86269e+06	4.62304e+06	4.24287e+06	9.04308e+06	6.00084e+06	7.52196e+06	1.77285	0.82607
P23528	Cofilin-1 OS=Homo sapiens GN=CFL1 PE=1 SV=3	12	9.96264e+06	8.73371e+06	9.34818e+06	1.50161e+07	1.33757e+07	1.41959e+07	1.51857	0.602718
Q9Y281	Cofilin-2 OS=Homo sapiens GN=CFL2 PE=1 SV=1	4	3.99085e+06	3.87967e+06	3.93526e+06	1.01802e+07	9.29861e+06	9.7394e+06	2.4749	1.30737
P01024	Complement C3 OS=Homo sapiens GN=C3 PE=1 SV=2	39	9.54134e+07	9.17722e+07	9.35928e+07	4.48147e+07	4.76104e+07	4.62125e+07	0.493762	-1.01811
P0C0L4	Complement C4-A OS=Homo sapiens GN=C4A PE=1 SV=2	4	272587	1.88653e+06	1.07956e+06	1.97027e+06	1.60445e+06	1.78736e+06	1.65564	0.72739
P0C0L5	Complement C4-B OS=Homo sapiens GN=C4B PE=1 SV=2	4	272587	1.88653e+06	1.07956e+06	1.97027e+06	1.60445e+06	1.78736e+06	1.65564	0.72739
P00751	Complement factor B OS=Homo sapiens GN=CFB PE=1 SV=2	11	1.2948e+07	8.95907e+06	1.09535e+07	5.67254e+06	4.91745e+06	5.29499e+06	0.483406	-1.04869
P08603	Complement factor H OS=Homo sapiens GN=CFH PE=1 SV=4	6	3.89617e+06	1.35049e+06	2.62333e+06	1.03308e+06	2.83511e+06	1.93409e+06	0.737267	-0.43974
P22528	Cornifin-B OS=Homo sapiens GN=SPRR1B PE=1 SV=2	7	6.25087e+06	5.99227e+06	6.12157e+06	5.07965e+06	5.03675e+06	5.0582e+06	0.826291	-0.275278
Q9UBG3	Cornulin OS=Homo sapiens GN=CRNN PE=1 SV=1	8	2.05009e+06	3.37126e+06	2.71067e+06	5.07274e+06	7.69223e+06	6.38249e+06	2.35458	1.23547
P31146	Coronin-1A OS=Homo sapiens GN=CORO1A PE=1 SV=4	16	4.12943e+07	2.30365e+07	3.21654e+07	8.79965e+07	7.36455e+07	8.0821e+07	2.51267	1.32922
P04080	Cystatin-B OS=Homo sapiens GN=CSTB PE=1 SV=2	7	2.72239e+07	2.64141e+07	2.6819e+07	8.58536e+06	7.65161e+06	8.11848e+06	0.302714	-1.72397
P01034	Cystatin-C OS=Homo sapiens GN=CST3 PE=1 SV=1	13	9.07512e+07	7.90997e+07	8.49254e+07	7.26949e+07	5.23312e+07	6.2513e+07	0.736093	-0.44204
P28325	Cystatin-D OS=Homo sapiens GN=CST5 PE=1 SV=1	6	6.00375e+07	5.25804e+07	5.63089e+07	2.21788e+07	1.50459e+07	1.86124e+07	0.33054	-1.5971
P01036	Cystatin-S OS=Homo sapiens GN=CST4 PE=1 SV=3	18	4.58004e+09	4.11677e+09	4.3484e+09	2.03283e+09	2.13117e+09	2.082e+09	0.478795	-1.06252
P09228	Cystatin-SA OS=Homo sapiens GN=CST2 PE=1 SV=1	16	5.8656e+08	6.40309e+08	6.13434e+08	2.6968e+08	2.65516e+08	2.67598e+08	0.436229	-1.19684
P01037	Cystatin-SN OS=Homo sapiens GN=CST1 PE=1 SV=3	15	1.65506e+09	1.49666e+09	1.57586e+09	4.42643e+08	3.64754e+08	4.03698e+08	0.256177	-1.96479
P54108	Cysteine-rich secretory protein 3 OS=Homo sapiens GN=CRISP3 PE=1 SV=1	15	7.02772e+08	5.84933e+08	6.43852e+08	8.9545e+08	9.81922e+08	9.38686e+08	1.45792	0.543913
P32320	Cytidine deaminase OS=Homo sapiens GN=CDA PE=1 SV=2	6	485096	1.59838e+06	1.04174e+06	4.08938e+06	3.79225e+06	3.94081e+06	3.78292	1.9195
Q9UGM3	Deleted in malignant brain tumors 1 protein OS=Homo sapiens GN=DMBT1 PE=1 SV=2	28	4.09406e+08	3.8522e+08	3.97313e+08	2.5471e+08	2.36739e+08	2.45724e+08	0.618465	-0.693235
Q02487	Desmocollin-2 OS=Homo sapiens GN=DSC2 PE=1 SV=1	4	2.46059e+06	2.34734e+06	2.40397e+06	1.56839e+06	1.48039e+06	1.52439e+06	0.634113	-0.657188
Q02413	Desmoglein-1 OS=Homo sapiens GN=DSG1 PE=1 SV=2	9	694864	902063	798464	707846	2.84658e+06	1777213	2.22579	1.15432
P32926	Desmoglein-3 OS=Homo sapiens GN=DSG3 PE=1 SV=2	10	1.48341e+07	1.2135e+07	1.34845e+07	2.95448e+07	2.69554e+07	2.82501e+07	2.095	1.06695
P60981	Destrin OS=Homo sapiens GN=DSTN PE=1 SV=3	3	1.5678e+06	1.83327e+06	1.70053e+06	8.59261e+06	7.53093e+06	8.06177e+06	4.74073	2.24511
P19957	Elafin OS=Homo sapiens GN=PI3 PE=1 SV=3	3	2.23384e+06	2.36474e+06	2.29929e+06	1.56243e+07	1.61939e+07	1.59091e+07	6.91913	2.79059
P68104	Elongation factor 1-alpha 1 OS=Homo sapiens GN=EEF1A1 PE=1 SV=1	2	276143	378605	327374	262693	445759	354226	1.08202	0.11373
Q05639	Elongation factor 1-alpha 2 OS=Homo sapiens GN=EEF1A2 PE=1 SV=1	2	276143	378605	327374	262693	445759	354226	1.08202	0.11373
P11678	Eosinophil peroxidase OS=Homo sapiens GN=EPX PE=1 SV=2	3	1.97697e+06	1.73992e+06	1.85845e+06	2.35513e+06	2.05227e+06	2.2037e+06	1.18577	0.24583
Q9GZZ8	Extracellular glycoprotein lacritin OS=Homo sapiens GN=LACRT PE=1 SV=1	3	1.32916e+07	9.09106e+06	1.11913e+07	2.51842e+06	2.28877e+06	2.40359e+06	0.214773	-2.21911
P15311	Ezrin OS=Homo sapiens GN=EZR PE=1 SV=4	14	550180	265349	407765	386413	290396	338405	0.829902	-0.268987
P52907	F-actin-capping protein subunit alpha-1 OS=Homo sapiens GN=CAPZA1 PE=1 SV=3	3	4.11112e+06	4.34038e+06	4.22575e+06	8.45185e+06	7.5019e+06	7.97687e+06	1.88768	0.916615
P47755	F-actin-capping protein subunit alpha-2 OS=Homo sapiens GN=CAPZA2 PE=1 SV=3	2	4.11112e+06	4032235	4.07168e+06	7.86406e+06	7.24496e+06	7.55451e+06	1.85538	0.891714
P47756	F-actin-capping protein subunit beta OS=Homo sapiens GN=CAPZB PE=1 SV=4	3	405512	746620	576066	196747	234299	215523	0.374129	-1.41839
Q01469	Fatty acid-binding protein, epidermal OS=Homo sapiens GN=FABP5 PE=1 SV=3	13	2.72978e+07	2.88648e+07	2.80813e+07	2.32642e+07	2.03345e+07	2.17993e+07	0.776294	-0.365325
P02671	Fibrinogen alpha chain OS=Homo sapiens GN=FGA PE=1 SV=2	20	4.12327e+07	2.08818e+07	3.10573e+07	4.05618e+07	3.53884e+07	3.79751e+07	1.22274	0.290122
P02675	Fibrinogen beta chain OS=Homo sapiens GN=FGB PE=1 SV=2	17	1.99755e+07	1.76093e+07	1.87924e+07	2.06075e+07	1.73987e+07	1.90031e+07	1.01121	0.0160861
P02679	Fibrinogen gamma chain OS=Homo sapiens GN=FGG PE=1 SV=3	6	3.72173e+06	3.67189e+06	3.69681e+06	2.37032e+06	3.13963e+06	2.75497e+06	0.74523	-0.424243
Q06828	Fibromodulin OS=Homo sapiens GN=FMOD PE=1 SV=2	2	642282	407834	525058	443759	426054	434907	0.828302	-0.271771
P20930	Filaggrin OS=Homo sapiens GN=FLG PE=1 SV=3	9	1.09271e+07	6.83971e+06	8.88338e+06	2.77557e+06	2.1485e+06	2.46203e+06	0.27715	-1.85126
P15328	Folate receptor alpha OS=Homo sapiens GN=FOLR1 PE=1 SV=3	7	1.93082e+06	4.1911e+06	3.06096e+06	3.16828e+06	2.55224e+06	2.86026e+06	0.934432	-0.097839
P04075	Fructose-bisphosphate aldolase A OS=Homo sapiens GN=ALDOA PE=1 SV=2	28	5.87981e+07	5.35795e+07	5.61888e+07	6.30257e+07	6.87724e+07	6.5899e+07	1.17282	0.229976
P09958	Furin OS=Homo sapiens GN=FURIN PE=1 SV=2	2	399537	336245	367891	623770	345263	484516	1.31701	0.397266
Q05315	Galectin-10 OS=Homo sapiens GN=CLC PE=1 SV=3	3	1.03796e+06	980510	1009237	953413	1.49225e+06	1.22283e+06	1.21164	0.27696
P17931	Galectin-3 OS=Homo sapiens GN=LGALS3 PE=1 SV=5	4	1.45449e+06	1.29654e+06	1.37552e+06	1.68668e+06	1.35642e+06	1.52155e+06	1.10617	0.145568
Q08380	Galectin-3-binding protein OS=Homo sapiens GN=LGALS3BP PE=1 SV=1	7	1.51127e+07	3.43459e+06	9.27366e+06	6.60395e+06	5.23625e+06	5.9201e+06	0.638377	-0.647518
P06396	Gelsolin OS=Homo sapiens GN=GSN PE=1 SV=1	18	1.81396e+07	1.38304e+07	1.5985e+07	1.85157e+07	1.70501e+07	1.77829e+07	1.11248	0.153774
P06744	Glucose-6-phosphate isomerase OS=Homo sapiens GN=GPI PE=1 SV=4	9	1.52921e+07	1.48563e+07	1.50742e+07	9.70908e+06	8.47106e+06	9.09007e+06	0.603022	-0.729718
P09211	Glutathione S-transferase P OS=Homo sapiens GN=GSTP1 PE=1 SV=2	4	3.83828e+06	4.58504e+06	4.21166e+06	5.08205e+06	6.98179e+06	6.03192e+06	1.43219	0.518228
P04406	Glyceraldehyde-3-phosphate dehydrogenase OS=Homo sapiens GN=GAPDH PE=1 SV=3	17	3.27356e+07	2.60779e+07	2.94068e+07	4.19864e+07	3.91085e+07	4.05475e+07	1.37885	0.463464
Q8NBJ4	Golgi membrane protein 1 OS=Homo sapiens GN=GOLM1 PE=1 SV=1	5	6.43669e+06	2.08365e+06	4.26017e+06	4.77276e+06	4.24424e+06	4.5085e+06	1.05829	0.0817365
P28799	Granulins OS=Homo sapiens GN=GRN PE=1 SV=2	5	7.47739e+06	1.02036e+07	8.84047e+06	6.54699e+06	1.16282e+07	9.0876e+06	1.02795	0.0397756
P04899	Guanine nucleotide-binding protein G(i) subunit alpha-2 OS=Homo sapiens GN=GNAI2 PE=1 SV=3	2	312946	480380	396663	120823	292885	206854	0.521486	-0.9393
P00738	Haptoglobin OS=Homo sapiens GN=HP PE=1 SV=1	32	5.58385e+08	5.3615e+08	5.47267e+08	2.69633e+08	2.55032e+08	2.62332e+08	0.479349	-1.06085
P00739	Haptoglobin-related protein OS=Homo sapiens GN=HPR PE=2 SV=2	13	1.23457e+08	1.08455e+08	1.15956e+08	2.78105e+07	3.22608e+07	3.00357e+07	0.259027	-1.94883
P0DMV9	Heat shock 70 kDa protein 1B OS=Homo sapiens GN=HSPA1B PE=1 SV=1	23	2.91346e+07	2.28892e+07	2.60119e+07	2.44333e+07	2.10569e+07	2.27451e+07	0.874411	-0.193616
P34931	Heat shock 70 kDa protein 1-like OS=Homo sapiens GN=HSPA1L PE=1 SV=2	8	1.1269e+07	6.35947e+06	8.81425e+06	9.74814e+06	8.25473e+06	9.00143e+06	1.02124	0.0303163
P17066	Heat shock 70 kDa protein 6 OS=Homo sapiens GN=HSPA6 PE=1 SV=2	6	7.34297e+06	7.22522e+06	7.28409e+06	7.51311e+06	7.34079e+06	7.42695e+06	1.01961	0.0280202
P11142	Heat shock cognate 71 kDa protein OS=Homo sapiens GN=HSPA8 PE=1 SV=1	16	6.08686e+06	7.70348e+06	6.89517e+06	6.1016e+06	6.11716e+06	6.10938e+06	0.886038	-0.17456
P07900	Heat shock protein HSP 90-alpha OS=Homo sapiens GN=HSP90AA1 PE=1 SV=5	2	52338.7	38793	45565.8	406117	128970	267544	5.87158	2.55375
P54652	Heat shock-related 70 kDa protein 2 OS=Homo sapiens GN=HSPA2 PE=1 SV=1	5	4.07583e+06	4.87303e+06	4.47443e+06	4.33904e+06	4.07109e+06	4.20507e+06	0.939799	-0.0895765
P69905	Hemoglobin subunit alpha OS=Homo sapiens GN=HBA1 PE=1 SV=2	13	4.28867e+08	2.9508e+08	3.61973e+08	4.97763e+07	4.49905e+07	4.73834e+07	0.130903	-2.93343
P68871	Hemoglobin subunit beta OS=Homo sapiens GN=HBB PE=1 SV=2	14	3.27529e+08	2.8174e+08	3.04635e+08	2.50538e+07	2.80377e+07	2.65458e+07	0.0871397	-3.52053
P02042	Hemoglobin subunit delta OS=Homo sapiens GN=HBD PE=1 SV=2	11	1.52491e+06	1.25437e+06	1.38964e+06	89205.2	34240.1	61722.6	0.0444163	-4.49277
P02790	Hemopexin OS=Homo sapiens GN=HPX PE=1 SV=2	8	2.11079e+07	24474157	2.2791e+07	3.35465e+06	4.04205e+06	3.69835e+06	0.162272	-2.62351
P15515	Histatin-1 OS=Homo sapiens GN=HTN1 PE=1 SV=2	3	5.64599e+06	3.28304e+06	4.46451e+06	4.60175e+06	5682230	5.14199e+06	1.15175	0.203824
P15516	Histatin-3 OS=Homo sapiens GN=HTN3 PE=1 SV=2	3	1.65822e+06	5.79092e+06	3.72457e+06	2.92062e+06	1.00474e+07	6.48399e+06	1.74087	0.799807
Q02539	Histone H1.1 OS=Homo sapiens GN=HIST1H1A PE=1 SV=3	4	1.39975e+07	8.11329e+06	1.10554e+07	1.39849e+07	1.2759e+07	1.3372e+07	1.20954	0.274461
P16403	Histone H1.2 OS=Homo sapiens GN=HIST1H1C PE=1 SV=2	9	1.8483e+07	1.18547e+07	1.51689e+07	1.5852e+07	1.37493e+07	1.48006e+07	0.975726	-0.0354517
P16402	Histone H1.3 OS=Homo sapiens GN=HIST1H1D PE=1 SV=2	8	1.8483e+07	1.10863e+07	1.47846e+07	1.5852e+07	1.37493e+07	1.48006e+07	1.00108	0.00156181
P10412	Histone H1.4 OS=Homo sapiens GN=HIST1H1E PE=1 SV=2	8	1.8483e+07	1.10863e+07	1.47846e+07	1.5852e+07	1.37493e+07	1.48006e+07	1.00108	0.00156181
P22492	Histone H1t OS=Homo sapiens GN=HIST1H1T PE=2 SV=4	2	1.57864e+06	1.45916e+06	1.5189e+06	2.18434e+06	2.15568e+06	2.17001e+06	1.42867	0.514676
P0C0S8	Histone H2A type 1 OS=Homo sapiens GN=HIST1H2AG PE=1 SV=2	3	5.81519e+06	5.76435e+06	5.78977e+06	1.16507e+06	1.26544e+06	1.21526e+06	0.209897	-2.25224
Q96QV6	Histone H2A type 1-A OS=Homo sapiens GN=HIST1H2AA PE=1 SV=3	2	5.07028e+06	4.82339e+06	4.94684e+06	1.16507e+06	1.23686e+06	1.20096e+06	0.242774	-2.04231
P04908	Histone H2A type 1-B/E OS=Homo sapiens GN=HIST1H2AB PE=1 SV=2	2	5.07028e+06	4.82339e+06	4.94684e+06	1.16507e+06	1.23686e+06	1.20096e+06	0.242774	-2.04231
Q93077	Histone H2A type 1-C OS=Homo sapiens GN=HIST1H2AC PE=1 SV=3	2	5.07028e+06	4.82339e+06	4.94684e+06	1.16507e+06	1.23686e+06	1.20096e+06	0.242774	-2.04231
P20671	Histone H2A type 1-D OS=Homo sapiens GN=HIST1H2AD PE=1 SV=2	3	5.81519e+06	5.76435e+06	5.78977e+06	1.16507e+06	1.26544e+06	1.21526e+06	0.209897	-2.25224
Q96KK5	Histone H2A type 1-H OS=Homo sapiens GN=HIST1H2AH PE=1 SV=3	3	5.81519e+06	5.76435e+06	5.78977e+06	1.16507e+06	1.26544e+06	1.21526e+06	0.209897	-2.25224
Q99878	Histone H2A type 1-J OS=Homo sapiens GN=HIST1H2AJ PE=1 SV=3	3	5.81519e+06	5.76435e+06	5.78977e+06	1.16507e+06	1.26544e+06	1.21526e+06	0.209897	-2.25224
Q6FI13	Histone H2A type 2-A OS=Homo sapiens GN=HIST2H2AA3 PE=1 SV=3	3	5.81519e+06	5.76435e+06	5.78977e+06	1.16507e+06	1.26544e+06	1.21526e+06	0.209897	-2.25224
Q16777	Histone H2A type 2-C OS=Homo sapiens GN=HIST2H2AC PE=1 SV=4	3	5.81519e+06	5.76435e+06	5.78977e+06	1.16507e+06	1.26544e+06	1.21526e+06	0.209897	-2.25224
Q7L7L0	Histone H2A type 3 OS=Homo sapiens GN=HIST3H2A PE=1 SV=3	2	5.07028e+06	4.82339e+06	4.94684e+06	1.16507e+06	1.23686e+06	1.20096e+06	0.242774	-2.04231
Q9BTM1	Histone H2A.J OS=Homo sapiens GN=H2AFJ PE=1 SV=1	3	5.81519e+06	5.76435e+06	5.78977e+06	1.16507e+06	1.26544e+06	1.21526e+06	0.209897	-2.25224
Q71UI9	Histone H2A.V OS=Homo sapiens GN=H2AFV PE=1 SV=3	2	5.07028e+06	4.82339e+06	4.94684e+06	1.16507e+06	1.23686e+06	1.20096e+06	0.242774	-2.04231
P0C0S5	Histone H2A.Z OS=Homo sapiens GN=H2AFZ PE=1 SV=2	2	5.07028e+06	4.82339e+06	4.94684e+06	1.16507e+06	1.23686e+06	1.20096e+06	0.242774	-2.04231
P16104	Histone H2AX OS=Homo sapiens GN=H2AFX PE=1 SV=2	2	5.07028e+06	4.82339e+06	4.94684e+06	1.16507e+06	1.23686e+06	1.20096e+06	0.242774	-2.04231
Q96A08	Histone H2B type 1-A OS=Homo sapiens GN=HIST1H2BA PE=1 SV=3	2	51977127	39981318	4.59792e+07	15327732	1.22781e+07	1.38029e+07	0.300199	-1.73601
P62807	Histone H2B type 1-C/E/F/G/I OS=Homo sapiens GN=HIST1H2BC PE=1 SV=4	4	5.25295e+07	4.04973e+07	4.65134e+07	1.54936e+07	1.24586e+07	1.39761e+07	0.300474	-1.73469
P58876	Histone H2B type 1-D OS=Homo sapiens GN=HIST1H2BD PE=1 SV=2	4	5.25295e+07	4.04973e+07	4.65134e+07	1.54936e+07	1.24586e+07	1.39761e+07	0.300474	-1.73469
Q93079	Histone H2B type 1-H OS=Homo sapiens GN=HIST1H2BH PE=1 SV=3	4	5.25295e+07	4.04973e+07	4.65134e+07	1.54936e+07	1.24586e+07	1.39761e+07	0.300474	-1.73469
O60814	Histone H2B type 1-K OS=Homo sapiens GN=HIST1H2BK PE=1 SV=3	4	5.25295e+07	4.04973e+07	4.65134e+07	1.54936e+07	1.24586e+07	1.39761e+07	0.300474	-1.73469
Q99880	Histone H2B type 1-L OS=Homo sapiens GN=HIST1H2BL PE=1 SV=3	4	5.25295e+07	4.04973e+07	4.65134e+07	1.54936e+07	1.24586e+07	1.39761e+07	0.300474	-1.73469
Q99879	Histone H2B type 1-M OS=Homo sapiens GN=HIST1H2BM PE=1 SV=3	4	5.25295e+07	4.04973e+07	4.65134e+07	1.54936e+07	1.24586e+07	1.39761e+07	0.300474	-1.73469
Q99877	Histone H2B type 1-N OS=Homo sapiens GN=HIST1H2BN PE=1 SV=3	4	5.25295e+07	4.04973e+07	4.65134e+07	1.54936e+07	1.24586e+07	1.39761e+07	0.300474	-1.73469
Q5QNW6	Histone H2B type 2-F OS=Homo sapiens GN=HIST2H2BF PE=1 SV=3	4	5.25295e+07	4.04973e+07	4.65134e+07	1.54936e+07	1.24586e+07	1.39761e+07	0.300474	-1.73469
P57053	Histone H2B type F-S OS=Homo sapiens GN=H2BFS PE=1 SV=2	4	5.25295e+07	4.04973e+07	4.65134e+07	1.54936e+07	1.24586e+07	1.39761e+07	0.300474	-1.73469
P68431	Histone H3.1 OS=Homo sapiens GN=HIST1H3A PE=1 SV=2	5	7.406e+06	6.70169e+06	7.05385e+06	814357	2.21923e+06	1.51679e+06	0.21503	-2.21739
Q16695	Histone H3.1t OS=Homo sapiens GN=HIST3H3 PE=1 SV=3	5	7.406e+06	6.70169e+06	7.05385e+06	814357	2.21923e+06	1.51679e+06	0.21503	-2.21739
Q71DI3	Histone H3.2 OS=Homo sapiens GN=HIST2H3A PE=1 SV=3	5	7.406e+06	6.70169e+06	7.05385e+06	814357	2.21923e+06	1.51679e+06	0.21503	-2.21739
P84243	Histone H3.3 OS=Homo sapiens GN=H3F3A PE=1 SV=2	4	6.45147e+06	5.51004e+06	5.98075e+06	419635	1.86001e+06	1.13982e+06	0.190582	-2.39152
Q6NXT2	Histone H3.3C OS=Homo sapiens GN=H3F3C PE=1 SV=3	3	6.10906e+06	5167356	5.63821e+06	104201	1.73689e+06	920546	0.163269	-2.61467
P62805	Histone H4 OS=Homo sapiens GN=HIST1H4A PE=1 SV=2	8	2.75555e+07	3.04682e+07	2.90118e+07	6.33811e+06	5.76512e+06	6.05161e+06	0.208591	-2.26125
Q86YZ3	Hornerin OS=Homo sapiens GN=HRNR PE=1 SV=2	6	2.69737e+06	1.95008e+06	2.32372e+06	315647	378653	347150	0.149394	-2.74281
P01876	Ig alpha-1 chain C region OS=Homo sapiens GN=IGHA1 PE=1 SV=2	29	3.5168e+09	3.80986e+09	3.66333e+09	2.40275e+09	2.50141e+09	2.45208e+09	0.669357	-0.579153
P01877	Ig alpha-2 chain C region OS=Homo sapiens GN=IGHA2 PE=1 SV=3	24	2.71517e+08	2.69187e+08	2.70352e+08	2.0626e+08	176393493	1.91327e+08	0.707696	-0.498799
P01857	Ig gamma-1 chain C region OS=Homo sapiens GN=IGHG1 PE=1 SV=1	21	3.12941e+08	2.896e+08	3.0127e+08	1.31042e+08	1.25894e+08	1.28468e+08	0.426421	-1.22965
P01859	Ig gamma-2 chain C region OS=Homo sapiens GN=IGHG2 PE=1 SV=2	19	4.67305e+07	4.22085e+07	4.44695e+07	3.10604e+07	3.00977e+07	3.05791e+07	0.687642	-0.54027
P01860	Ig gamma-3 chain C region OS=Homo sapiens GN=IGHG3 PE=1 SV=2	20	8.67497e+07	7.41496e+07	8.04496e+07	3.02001e+07	3.4956e+07	3.2578e+07	0.40495	-1.30419
P01861	Ig gamma-4 chain C region OS=Homo sapiens GN=IGHG4 PE=1 SV=1	17	2.1774e+08	1.51381e+08	1.84561e+08	1.70693e+08	1.55609e+08	1.63151e+08	0.883997	-0.177886
P01834	Ig kappa chain C region OS=Homo sapiens GN=IGKC PE=1 SV=1	15	3.14036e+08	3.30638e+08	3.22337e+08	2.03266e+08	2.10061e+08	2.06664e+08	0.641141	-0.641286
P01593	Ig kappa chain V-I region AG OS=Homo sapiens PE=1 SV=1	2	1.55915e+06	1.46645e+06	1.5128e+06	1.04761e+06	1.66978e+06	1.3587e+06	0.898133	-0.154999
P01597	Ig kappa chain V-I region DEE OS=Homo sapiens PE=1 SV=1	3	4.09582e+06	2.83119e+06	3.4635e+06	1.50119e+06	1.00638e+06	1.25378e+06	0.361999	-1.46594
P01600	Ig kappa chain V-I region Hau OS=Homo sapiens PE=1 SV=1	2	4.02191e+06	2.83119e+06	3.42655e+06	1.50119e+06	862277	1.18173e+06	0.344876	-1.53585
P01606	Ig kappa chain V-I region OU OS=Homo sapiens PE=1 SV=1	2	4.02191e+06	2.83119e+06	3.42655e+06	1.50119e+06	862277	1.18173e+06	0.344876	-1.53585
P80362	Ig kappa chain V-I region WAT OS=Homo sapiens PE=1 SV=1	2	4.02191e+06	2.83119e+06	3.42655e+06	1.50119e+06	862277	1.18173e+06	0.344876	-1.53585
P01614	Ig kappa chain V-II region Cum OS=Homo sapiens PE=1 SV=1	2	6.90222e+06	1.08434e+07	8.87281e+06	4.21756e+06	6840415	5.52899e+06	0.623139	-0.682374
P01615	Ig kappa chain V-II region FR OS=Homo sapiens PE=1 SV=1	2	275473	429330	352401	217469	157228	187349	0.531635	-0.911493
P06309	Ig kappa chain V-II region GM607 (Fragment) OS=Homo sapiens PE=4 SV=1	2	6.90222e+06	1.08434e+07	8.87281e+06	4.21756e+06	6840415	5.52899e+06	0.623139	-0.682374
P06310	Ig kappa chain V-II region RPMI 6410 OS=Homo sapiens PE=4 SV=1	3	1.23666e+07	1.90269e+07	1.56968e+07	1.11023e+07	1.37456e+07	1.2424e+07	0.791499	-0.33734
P01617	Ig kappa chain V-II region TEW OS=Homo sapiens PE=1 SV=1	3	8.51301e+06	1.1947e+07	1.023e+07	5.20636e+06	7.81644e+06	6.5114e+06	0.6365	-0.651768
P04206	Ig kappa chain V-III region GOL OS=Homo sapiens PE=1 SV=1	7	112527	153837	133182	71471.9	120161	95816.5	0.719438	-0.475058
P01621	Ig kappa chain V-III region NG9 (Fragment) OS=Homo sapiens PE=2 SV=1	3	2567849	1.95439e+06	2.26112e+06	1731171	1.54938e+06	1.64027e+06	0.725426	-0.4631
P01620	Ig kappa chain V-III region SIE OS=Homo sapiens PE=1 SV=1	6	3.76774e+07	4.59378e+07	4.18076e+07	2.00458e+07	2.10944e+07	2.05701e+07	0.492018	-1.02322
P01622	Ig kappa chain V-III region Ti OS=Homo sapiens PE=1 SV=1	5	3.08835e+07	3.92749e+07	3.50792e+07	1.50571e+07	1.60488e+07	1.5553e+07	0.443367	-1.17343
P04433	Ig kappa chain V-III region VG (Fragment) OS=Homo sapiens PE=1 SV=1	2	22240596	2.11355e+07	2.1688e+07	1.07132e+07	10046853	1.038e+07	0.478607	-1.06309
P04434	Ig kappa chain V-III region VH (Fragment) OS=Homo sapiens PE=4 SV=1	2	4.38001e+07	2.659e+07	3.5195e+07	2.56498e+07	2.64433e+07	2.60466e+07	0.740065	-0.434277
P01623	Ig kappa chain V-III region WOL OS=Homo sapiens PE=1 SV=1	8	4.00215e+07	8.62625e+07	6.3142e+07	6.08319e+07	7.57286e+07	6.82803e+07	1.08138	0.112869
P04211	Ig lambda chain V region 4A OS=Homo sapiens PE=4 SV=1	2	3.35434e+07	2.24671e+07	2.80052e+07	1.14896e+07	1.15931e+07	1.15413e+07	0.412113	-1.27889
P06316	Ig lambda chain V-I region BL2 OS=Homo sapiens PE=2 SV=1	3	4.35032e+06	3.07029e+06	3.7103e+06	712717	417118	564918	0.152256	-2.71543
P01700	Ig lambda chain V-I region HA OS=Homo sapiens PE=1 SV=1	2	23022682	2.67332e+07	2.48779e+07	5.48029e+06	6105865	5.79308e+06	0.23286	-2.10246
P04208	Ig lambda chain V-I region WAH OS=Homo sapiens PE=1 SV=1	4	1.40013e+07	11879083	1.29402e+07	2.10978e+06	1.67686e+06	1.89332e+06	0.146313	-2.77287
P80748	Ig lambda chain V-III region LOI OS=Homo sapiens PE=1 SV=1	2	1.05921e+07	9.65455e+06	1.01233e+07	9.38898e+06	9849289	9.61914e+06	0.950198	-0.0737003
P01714	Ig lambda chain V-III region SH OS=Homo sapiens PE=1 SV=1	2	2.02511e+07	1.66923e+07	1.84717e+07	1.40173e+07	1.278e+07	1.33987e+07	0.725363	-0.463225
P0CG04	Ig lambda-1 chain C regions OS=Homo sapiens GN=IGLC1 PE=1 SV=1	13	1.03334e+09	1.03701e+09	1.03518e+09	1.02379e+09	8.67898e+08	9.45842e+08	0.913701	-0.130206
P0CG05	Ig lambda-2 chain C regions OS=Homo sapiens GN=IGLC2 PE=1 SV=1	13	3.04111e+08	2.68252e+08	2.86181e+08	1.03865e+08	9.30183e+07	9.84415e+07	0.343983	-1.53959
P0CG06	Ig lambda-3 chain C regions OS=Homo sapiens GN=IGLC3 PE=1 SV=1	10	113984588	113873640	113929114	334178062	273347346	303762704	2.66624	1.41481
P0CF74	Ig lambda-6 chain C region OS=Homo sapiens GN=IGLC6 PE=4 SV=1	6	1.88572e+07	2.4761e+07	2.18091e+07	5.15437e+06	6.23146e+06	5.69292e+06	0.261034	-1.93769
A0M8Q6	Ig lambda-7 chain C region OS=Homo sapiens GN=IGLC7 PE=4 SV=2	6	293874	189789	241831	276722	292240	284481	1.17636	0.234329
P01871	Ig mu chain C region OS=Homo sapiens GN=IGHM PE=1 SV=3	24	1.63876e+08	1.47768e+08	1.55822e+08	4.67638e+07	4.54757e+07	4.61198e+07	0.295977	-1.75644
P04220	Ig mu heavy chain disease protein OS=Homo sapiens PE=1 SV=1	16	8.24345e+07	7.98872e+07	8.11609e+07	2.50225e+07	2.42524e+07	2.46375e+07	0.303563	-1.71993
Q9Y6R7	IgGFc-binding protein OS=Homo sapiens GN=FCGBP PE=1 SV=3	28	4.23859e+07	2.44837e+07	3.34348e+07	1.47124e+07	1.5346e+07	1.50292e+07	0.449507	-1.15358
P23083	Immunoglobulin heavy variable 1-2 OS=Homo sapiens GN=IGHV1-2 PE=1 SV=2	2	7.29748e+06	6.51362e+06	6.90555e+06	1.14499e+07	5.51861e+06	8.48426e+06	1.22861	0.297031
P01742	Immunoglobulin heavy variable 1-69 OS=Homo sapiens GN=IGHV1-69 PE=1 SV=2	2	4.80698e+06	4.66404e+06	4.73551e+06	365111	173000	269056	0.0568166	-4.13754
P01762	Immunoglobulin heavy variable 3-11 OS=Homo sapiens GN=IGHV3-11 PE=1 SV=2	3	3.29764e+07	2.71351e+07	3.00558e+07	2.81354e+07	3.25366e+07	3.0336e+07	1.00932	0.0133897
P01764	Immunoglobulin heavy variable 3-23 OS=Homo sapiens GN=IGHV3-23 PE=1 SV=2	5	3.44619e+07	2.8643e+07	31552459	4.89705e+07	2.49713e+07	3.69709e+07	1.17173	0.228637
P01768	Immunoglobulin heavy variable 3-30 OS=Homo sapiens GN=IGHV3-30 PE=1 SV=2	5	3.44619e+07	2.8643e+07	31552459	4.89705e+07	2.49713e+07	3.69709e+07	1.17173	0.228637
P01763	Immunoglobulin heavy variable 3-48 OS=Homo sapiens GN=IGHV3-48 PE=1 SV=2	3	3.29764e+07	2.71351e+07	3.00558e+07	2.81354e+07	3.25366e+07	3.0336e+07	1.00932	0.0133897
P01780	Immunoglobulin heavy variable 3-7 OS=Homo sapiens GN=IGHV3-7 PE=1 SV=2	5	3.38676e+07	2.83532e+07	3.11104e+07	2.81354e+07	3.25366e+07	3.0336e+07	0.975109	-0.036364
P01591	Immunoglobulin J chain OS=Homo sapiens GN=JCHAIN PE=1 SV=4	11	3.62411e+08	3.36487e+08	3.49449e+08	3.91759e+08	3.86265e+08	3.89012e+08	1.11321	0.154732
P01599	Immunoglobulin kappa variable 1-17 OS=Homo sapiens GN=IGKV1-17 PE=1 SV=2	2	305057	459032	382045	140235	180024	160129	0.419138	-1.2545
P01701	Immunoglobulin lambda variable 1-51 OS=Homo sapiens GN=IGLV1-51 PE=1 SV=2	3	4.35032e+06	3.07029e+06	3.7103e+06	712717	417118	564918	0.152256	-2.71543
B9A064	Immunoglobulin lambda-like polypeptide 5 OS=Homo sapiens GN=IGLL5 PE=2 SV=2	14	1.04686e+09	1.05094e+09	1.0489e+09	1.03341e+09	8.76793e+08	9.55104e+08	0.910578	-0.135146
P11215	Integrin alpha-M OS=Homo sapiens GN=ITGAM PE=1 SV=2	2	166508	181063	173785	132875	58781.6	95828.1	0.551416	-0.858787
P19827	Inter-alpha-trypsin inhibitor heavy chain H1 OS=Homo sapiens GN=ITIH1 PE=1 SV=3	2	293669	251151	272410	86701.7	63480.6	75091.1	0.275655	-1.85907
P19823	Inter-alpha-trypsin inhibitor heavy chain H2 OS=Homo sapiens GN=ITIH2 PE=1 SV=2	4	307236	1.80288e+06	1.05506e+06	531963	226957	379460	0.359659	-1.4753
Q14624	Inter-alpha-trypsin inhibitor heavy chain H4 OS=Homo sapiens GN=ITIH4 PE=1 SV=4	3	4.11325e+06	2.94116e+06	3.52721e+06	2.85758e+06	2.4273e+06	2.64244e+06	0.74916	-0.416655
P18510	Interleukin-1 receptor antagonist protein OS=Homo sapiens GN=IL1RN PE=1 SV=1	4	2.92615e+06	3.69553e+06	3.31084e+06	2.03813e+06	2.25435e+06	2.14624e+06	0.648246	-0.625387
P06870	Kallikrein-1 OS=Homo sapiens GN=KLK1 PE=1 SV=2	6	1.49475e+08	1.61528e+08	1.55502e+08	9.11246e+07	8.83867e+07	8.97556e+07	0.5772	-0.792856
Q9UBX7	Kallikrein-11 OS=Homo sapiens GN=KLK11 PE=1 SV=2	8	9.47924e+06	8.6686e+06	9.07392e+06	8.03061e+06	6.18567e+06	7.10814e+06	0.78336	-0.352254
Q9UKR3	Kallikrein-13 OS=Homo sapiens GN=KLK13 PE=2 SV=1	3	400786	195543	298165	5.74196e+06	4.48954e+06	5.11575e+06	17.1575	4.10076
Q92876	Kallikrein-6 OS=Homo sapiens GN=KLK6 PE=1 SV=1	3	294162	249860	272011	315949	286208	301079	1.10686	0.146476
P13645	Keratin, type I cytoskeletal 10 OS=Homo sapiens GN=KRT10 PE=1 SV=6	15	2.1666e+07	2.08451e+07	2.12555e+07	320199	565250	442725	0.0208287	-5.58529
P02533	Keratin, type I cytoskeletal 14 OS=Homo sapiens GN=KRT14 PE=1 SV=4	4	2.34818e+06	2.60383e+06	2.476e+06	115478	221360	168419	0.0680206	-3.87788
P19012	Keratin, type I cytoskeletal 15 OS=Homo sapiens GN=KRT15 PE=1 SV=3	4	966021	992018	979020	287278	204852	246065	0.251338	-1.9923
P08779	Keratin, type I cytoskeletal 16 OS=Homo sapiens GN=KRT16 PE=1 SV=4	4	2.34818e+06	2.60383e+06	2.476e+06	115478	221360	168419	0.0680206	-3.87788
Q04695	Keratin, type I cytoskeletal 17 OS=Homo sapiens GN=KRT17 PE=1 SV=2	3	1.51877e+06	1.59374e+06	1.55626e+06	115478	221360	168419	0.108221	-3.20795
P08727	Keratin, type I cytoskeletal 19 OS=Homo sapiens GN=KRT19 PE=1 SV=4	3	1.51877e+06	1.59374e+06	1.55626e+06	115478	221360	168419	0.108221	-3.20795
Q2M2I5	Keratin, type I cytoskeletal 24 OS=Homo sapiens GN=KRT24 PE=1 SV=1	2	707367	1.41193e+06	1.05965e+06	162980	194956	178968	0.168894	-2.56581
Q7Z3Z0	Keratin, type I cytoskeletal 25 OS=Homo sapiens GN=KRT25 PE=1 SV=1	2	1.36843e+06	1.54558e+06	1.45701e+06	33905.1	25012.3	29458.7	0.0202187	-5.62817
Q7Z3Y8	Keratin, type I cytoskeletal 27 OS=Homo sapiens GN=KRT27 PE=1 SV=2	2	1.36843e+06	1.54558e+06	1.45701e+06	33905.1	25012.3	29458.7	0.0202187	-5.62817
Q7Z3Y7	Keratin, type I cytoskeletal 28 OS=Homo sapiens GN=KRT28 PE=1 SV=2	3	1.65219e+06	2596261	2.12423e+06	149383	169778	159581	0.0751243	-3.73458
P35527	Keratin, type I cytoskeletal 9 OS=Homo sapiens GN=KRT9 PE=1 SV=3	10	9.86128e+06	5.98703e+06	7.92415e+06	3.2219e+06	257510	1.7397e+06	0.219544	-2.18742
Q9NSB2	Keratin, type II cuticular Hb4 OS=Homo sapiens GN=KRT84 PE=2 SV=2	3	2.30675e+06	2.09361e+06	2.20018e+06	49907.9	19473.5	34690.7	0.0157672	-5.98693
P04264	Keratin, type II cytoskeletal 1 OS=Homo sapiens GN=KRT1 PE=1 SV=6	26	3.85697e+07	3.10111e+07	3.47904e+07	2.06087e+06	2.14848e+06	2.10468e+06	0.0604959	-4.04702
P35908	Keratin, type II cytoskeletal 2 epidermal OS=Homo sapiens GN=KRT2 PE=1 SV=2	12	1.14377e+07	1.00275e+07	1.07326e+07	49907.9	121231	85569.5	0.00797284	-6.97069
Q01546	Keratin, type II cytoskeletal 2 oral OS=Homo sapiens GN=KRT76 PE=1 SV=2	6	1.01494e+07	6.72419e+06	8.43678e+06	49907.9	19473.5	34690.7	0.00411184	-7.926
P12035	Keratin, type II cytoskeletal 3 OS=Homo sapiens GN=KRT3 PE=1 SV=3	4	6.49303e+06	5.51952e+06	6.00628e+06	49907.9	19473.5	34690.7	0.00577574	-7.43578
O95678	Keratin, type II cytoskeletal 75 OS=Homo sapiens GN=KRT75 PE=1 SV=2	4	5.36029e+06	2.09361e+06	3.72695e+06	49907.9	19473.5	34690.7	0.00930806	-6.7473
Q5XKE5	Keratin, type II cytoskeletal 79 OS=Homo sapiens GN=KRT79 PE=1 SV=2	3	2.30675e+06	2.09361e+06	2.20018e+06	49907.9	19473.5	34690.7	0.0157672	-5.98693
P01042	Kininogen-1 OS=Homo sapiens GN=KNG1 PE=1 SV=2	3	2.30241e+07	1.74346e+07	2.02293e+07	7.84301e+06	6.94339e+06	7.3932e+06	0.365469	-1.45218
P22079	Lactoperoxidase OS=Homo sapiens GN=LPO PE=1 SV=2	29	1.20439e+08	1.31239e+08	1.25839e+08	1.10258e+08	1.07197e+08	1.08727e+08	0.864018	-0.210866
P02788	Lactotransferrin OS=Homo sapiens GN=LTF PE=1 SV=6	76	1.10562e+09	1.12636e+09	1.11599e+09	8.26363e+08	8.37854e+08	8.32108e+08	0.745622	-0.423483
P02750	Leucine-rich alpha-2-glycoprotein OS=Homo sapiens GN=LRG1 PE=1 SV=2	8	5.79935e+06	6.63952e+06	6.21944e+06	3.59093e+06	3.59704e+06	3.59398e+06	0.577863	-0.791201
P30740	Leukocyte elastase inhibitor OS=Homo sapiens GN=SERPINB1 PE=1 SV=1	15	1.20107e+07	1.08921e+07	1.14514e+07	4.70112e+06	4.95939e+06	4.83025e+06	0.421805	-1.24535
P09960	Leukotriene A-4 hydrolase OS=Homo sapiens GN=LTA4H PE=1 SV=2	7	1.76408e+06	2.08269e+06	1.92339e+06	683483	679031	681257	0.354197	-1.49738
P31025	Lipocalin-1 OS=Homo sapiens GN=LCN1 PE=1 SV=1	15	2.43576e+08	2.3031e+08	2.36943e+08	2.21625e+08	2.30615e+08	2.2612e+08	0.954322	-0.0674525
P00338	L-lactate dehydrogenase A chain OS=Homo sapiens GN=LDHA PE=1 SV=2	9	9.73473e+06	1.02747e+07	1.00047e+07	1.00037e+07	1.21058e+07	1.10547e+07	1.10496	0.143988
P08637	Low affinity immunoglobulin gamma Fc region receptor III-A OS=Homo sapiens GN=FCGR3A PE=1 SV=2	3	631238	1.76884e+06	1.20004e+06	690055	1.30571e+06	997883	0.831542	-0.266138
O95274	Ly6/PLAUR domain-containing protein 3 OS=Homo sapiens GN=LYPD3 PE=1 SV=2	4	1.52969e+07	1.53688e+07	1.53328e+07	1.56996e+07	1.72118e+07	1.64557e+07	1.07323	0.101963
P61626	Lysozyme C OS=Homo sapiens GN=LYZ PE=1 SV=1	16	3.14132e+09	2.8083e+09	2.97481e+09	3.83356e+09	3.5816e+09	3.70758e+09	1.24632	0.317679
P14174	Macrophage migration inhibitory factor OS=Homo sapiens GN=MIF PE=1 SV=4	2	3.88967e+06	3.2167e+06	3.55318e+06	2.7061e+06	3128434	2.91727e+06	0.821029	-0.284496
P40121	Macrophage-capping protein OS=Homo sapiens GN=CAPG PE=1 SV=2	5	4.3887e+06	2.62108e+06	3.50489e+06	821255	1.13773e+06	979494	0.279465	-1.83926
P40925	Malate dehydrogenase, cytoplasmic OS=Homo sapiens GN=MDH1 PE=1 SV=4	3	3.25863e+06	3.44813e+06	3.35338e+06	101595	567210	334402	0.099721	-3.32596
P08493	Matrix Gla protein OS=Homo sapiens GN=MGP PE=1 SV=2	2	1.22409e+06	1.68539e+06	1.45474e+06	805372	614305	709839	0.487949	-1.0352
P14780	Matrix metalloproteinase-9 OS=Homo sapiens GN=MMP9 PE=1 SV=3	14	1.18124e+07	1.2196e+07	1.20042e+07	8.12038e+06	7.57916e+06	7.84977e+06	0.65392	-0.612813
P01033	Metalloproteinase inhibitor 1 OS=Homo sapiens GN=TIMP1 PE=1 SV=1	6	1.18527e+07	1.32429e+07	1.25478e+07	1.09545e+07	9.07718e+06	1.00158e+07	0.798213	-0.325154
P26038	Moesin OS=Homo sapiens GN=MSN PE=1 SV=3	34	3.01387e+07	3.0757e+07	3.04479e+07	3.05953e+07	3.11279e+07	3.08616e+07	1.01359	0.0194729
P98088	Mucin-5AC OS=Homo sapiens GN=MUC5AC PE=1 SV=4	5	1.56198e+07	1.45005e+07	1.50602e+07	1.08329e+07	7.55833e+06	9.19561e+06	0.61059	-0.711723
Q9HC84	Mucin-5B OS=Homo sapiens GN=MUC5B PE=1 SV=3	101	1.36067e+09	1.28635e+09	1.32351e+09	1.00906e+09	8.44082e+08	9.26572e+08	0.700088	-0.514391
Q8TAX7	Mucin-7 OS=Homo sapiens GN=MUC7 PE=1 SV=2	6	3.10353e+08	3.14128e+08	3.1224e+08	3.15511e+08	2.44004e+08	2.79757e+08	0.895968	-0.158481
P24158	Myeloblastin OS=Homo sapiens GN=PRTN3 PE=1 SV=3	3	5.30743e+06	6.15854e+06	5.73299e+06	2.99167e+06	4.07853e+06	3.5351e+06	0.616624	-0.697536
P41218	Myeloid cell nuclear differentiation antigen OS=Homo sapiens GN=MNDA PE=1 SV=1	6	708451	743961	726206	635931	787738	711834	0.98021	-0.0288374
P05164	Myeloperoxidase OS=Homo sapiens GN=MPO PE=1 SV=1	29	3.14091e+07	2.87696e+07	3.00893e+07	2.01213e+07	2.11203e+07	2.06208e+07	0.685319	-0.545152
P35579	Myosin-9 OS=Homo sapiens GN=MYH9 PE=1 SV=4	2	1.74875e+06	1.06301e+06	1.40588e+06	639007	19156.4	329082	0.234075	-2.09496
P22894	Neutrophil collagenase OS=Homo sapiens GN=MMP8 PE=1 SV=1	2	397149	189451	293300	160910	118601	139755	0.476493	-1.06947
P59665	Neutrophil defensin 1 OS=Homo sapiens GN=DEFA1 PE=1 SV=1	4	388030242	310425909	3.49228e+08	3.56649e+08	301410663	3.2903e+08	0.942163	-0.0859514
P59666	Neutrophil defensin 3 OS=Homo sapiens GN=DEFA3 PE=1 SV=1	4	388030242	310425909	3.49228e+08	3.56649e+08	301410663	3.2903e+08	0.942163	-0.0859514
P08246	Neutrophil elastase OS=Homo sapiens GN=ELANE PE=1 SV=1	5	1.8563e+07	1.84061e+07	1.84845e+07	3.56026e+06	1.10075e+07	7.28388e+06	0.394053	-1.34354
P80188	Neutrophil gelatinase-associated lipocalin OS=Homo sapiens GN=LCN2 PE=1 SV=2	10	4.42194e+06	5.60835e+06	5.01514e+06	2.18281e+06	2.09521e+06	2.13901e+06	0.42651	-1.22935
P10153	Non-secretory ribonuclease OS=Homo sapiens GN=RNASE2 PE=1 SV=2	2	1.76086e+06	2.13107e+06	1.94596e+06	1.04937e+06	1.05884e+06	1.0541e+06	0.541687	-0.884468
Q02818	Nucleobindin-1 OS=Homo sapiens GN=NUCB1 PE=1 SV=4	12	1.59553e+07	1.06811e+07	1.33182e+07	8.37084e+06	7.67892e+06	8.02488e+06	0.60255	-0.730846
P80303	Nucleobindin-2 OS=Homo sapiens GN=NUCB2 PE=1 SV=2	21	2.60439e+07	2.10895e+07	2.35667e+07	1.36052e+07	9.01544e+06	1.13103e+07	0.479929	-1.05911
P15531	Nucleoside diphosphate kinase A OS=Homo sapiens GN=NME1 PE=1 SV=1	4	1.60852e+06	1.76192e+06	1.68522e+06	1.93165e+06	2.22487e+06	2.07826e+06	1.23323	0.302438
P22392	Nucleoside diphosphate kinase B OS=Homo sapiens GN=NME2 PE=1 SV=1	5	2.3667e+06	2.08606e+06	2.22638e+06	2.10915e+06	2.46831e+06	2.28873e+06	1.028	0.0398468
P04746	Pancreatic alpha-amylase OS=Homo sapiens GN=AMY2A PE=1 SV=2	46	1.77412e+06	593492	1.1838e+06	1.54946e+06	2.3032e+06	1.92633e+06	1.62724	0.702424
O75594	Peptidoglycan recognition protein 1 OS=Homo sapiens GN=PGLYRP1 PE=1 SV=1	6	1.28247e+07	1.32731e+07	1.30489e+07	1.3565e+07	1.07985e+07	1.21817e+07	0.933543	-0.0992113
P62937	Peptidyl-prolyl cis-trans isomerase A OS=Homo sapiens GN=PPIA PE=1 SV=2	11	8.74359e+06	9.99842e+06	9.37101e+06	8.97648e+06	9.00139e+06	8.98894e+06	0.959228	-0.0600542
Q9Y536	Peptidyl-prolyl cis-trans isomerase A-like 4A OS=Homo sapiens GN=PPIAL4A PE=2 SV=1	2	1.16785e+06	1.62188e+06	1.39486e+06	701809	832096	766953	0.549841	-0.862913
P23284	Peptidyl-prolyl cis-trans isomerase B OS=Homo sapiens GN=PPIB PE=1 SV=2	9	6.77069e+07	5.98813e+07	6.37941e+07	4.20035e+07	3.08065e+07	3.6405e+07	0.570664	-0.809286
P62942	Peptidyl-prolyl cis-trans isomerase FKBP1A OS=Homo sapiens GN=FKBP1A PE=1 SV=2	4	873415	849228	861322	475233	214950	345092	0.400654	-1.31957
P32119	Peroxiredoxin-2 OS=Homo sapiens GN=PRDX2 PE=1 SV=5	2	700437	261853	481145	485051	500951	493001	1.02464	0.0351197
P30086	Phosphatidylethanolamine-binding protein 1 OS=Homo sapiens GN=PEBP1 PE=1 SV=3	5	1.73342e+06	1.97023e+06	1.85183e+06	984285	1.05552e+06	1.0199e+06	0.550754	-0.86052
Q96G03	Phosphoglucomutase-2 OS=Homo sapiens GN=PGM2 PE=1 SV=4	2	371673	256629	314151	284978	184826	234902	0.747736	-0.419399
P00558	Phosphoglycerate kinase 1 OS=Homo sapiens GN=PGK1 PE=1 SV=3	18	2.03453e+07	2.22878e+07	2.13165e+07	2.42127e+07	2.10969e+07	2.26548e+07	1.06278	0.0878448
P18669	Phosphoglycerate mutase 1 OS=Homo sapiens GN=PGAM1 PE=1 SV=2	10	6.88137e+06	1.5805e+07	1.13432e+07	8.00153e+06	1.50291e+07	1.15153e+07	1.01517	0.0217236
P15259	Phosphoglycerate mutase 2 OS=Homo sapiens GN=PGAM2 PE=1 SV=3	5	4.68221e+06	1.35179e+07	9.10008e+06	5.84024e+06	1.29662e+07	9.40319e+06	1.03331	0.0472719
P55058	Phospholipid transfer protein OS=Homo sapiens GN=PLTP PE=1 SV=1	2	1.28339e+06	2.24243e+06	1.76291e+06	1.91809e+06	1.42388e+06	1.67099e+06	0.947856	-0.0772606
P05155	Plasma protease C1 inhibitor OS=Homo sapiens GN=SERPING1 PE=1 SV=2	3	5.30473e+06	3.89e+06	4.59737e+06	372975	249558	311266	0.0677054	-3.88459
P00747	Plasminogen OS=Homo sapiens GN=PLG PE=1 SV=2	2	971336	519425	745380	139043	144778	141910	0.190386	-2.393
P13796	Plastin-2 OS=Homo sapiens GN=LCP1 PE=1 SV=6	17	2.40098e+07	1.83849e+07	2.11973e+07	1.05497e+07	6.3456e+06	8.44763e+06	0.398523	-1.32726
P13797	Plastin-3 OS=Homo sapiens GN=PLS3 PE=1 SV=4	3	168068	206901	187484	49672.8	51847.3	50760	0.270742	-1.88501
P01833	Polymeric immunoglobulin receptor OS=Homo sapiens GN=PIGR PE=1 SV=4	57	1.85404e+09	1.62326e+09	1.73865e+09	1.27896e+09	1.36742e+09	1.32319e+09	0.761043	-0.39395
Q6S8J3	POTE ankyrin domain family member E OS=Homo sapiens GN=POTEE PE=1 SV=3	6	2.1201e+08	1.6072e+08	1.86365e+08	1.33242e+08	1.64072e+08	1.48657e+08	0.797665	-0.326145
A5A3E0	POTE ankyrin domain family member F OS=Homo sapiens GN=POTEF PE=1 SV=2	6	2.1201e+08	1.6072e+08	1.86365e+08	1.33242e+08	1.64072e+08	1.48657e+08	0.797665	-0.326145
P0CG38	POTE ankyrin domain family member I OS=Homo sapiens GN=POTEI PE=3 SV=1	5	2.0765e+08	1.55177e+08	1.81413e+08	1.31031e+08	1.61485e+08	1.46258e+08	0.806214	-0.310764
P0CG39	POTE ankyrin domain family member J OS=Homo sapiens GN=POTEJ PE=3 SV=1	4	1.58015e+08	1.14604e+08	1.3631e+08	9.83854e+07	1.20807e+08	1.09596e+08	0.804023	-0.314692
P20742	Pregnancy zone protein OS=Homo sapiens GN=PZP PE=1 SV=4	3	3.3603e+06	3.75393e+06	3.55711e+06	552086	536885	544486	0.153069	-2.70774
Q8N0Y7	Probable phosphoglycerate mutase 4 OS=Homo sapiens GN=PGAM4 PE=3 SV=1	4	2.18856e+06	2.60853e+06	2.39854e+06	2.31811e+06	2.02241e+06	2.17026e+06	0.904825	-0.144289
P07737	Profilin-1 OS=Homo sapiens GN=PFN1 PE=1 SV=2	15	2.02564e+08	1.39592e+08	1.71078e+08	1.75677e+08	1.23261e+08	1.49469e+08	0.873691	-0.194805
P12273	Prolactin-inducible protein OS=Homo sapiens GN=PIP PE=1 SV=1	12	1.68498e+08	1.87027e+08	1.77762e+08	1.93083e+08	1.89885e+08	1.91484e+08	1.07719	0.107276
Q6MZM9	Proline-rich protein 27 OS=Homo sapiens GN=PRR27 PE=2 SV=1	2	1680061	1.30445e+06	1.49225e+06	1.43004e+06	2.10699e+06	1.76852e+06	1.18513	0.245046
Q16378	Proline-rich protein 4 OS=Homo sapiens GN=PRR4 PE=1 SV=3	2	3.57585e+06	2.11496e+06	2.8454e+06	2.20546e+06	2.03246e+06	2.11896e+06	0.744696	-0.425277
O43490	Prominin-1 OS=Homo sapiens GN=PROM1 PE=1 SV=1	2	638938	385130	512034	275715	309836	292776	0.571789	-0.806445
P07602	Prosaposin OS=Homo sapiens GN=PSAP PE=1 SV=2	13	2.60922e+07	1.47361e+07	2.04141e+07	1.11749e+07	1.6736e+07	1.39554e+07	0.683616	-0.548741
P02760	Protein AMBP OS=Homo sapiens GN=AMBP PE=1 SV=1	3	2.5048e+06	3541776	3.02329e+06	355487	385825	370656	0.1226	-3.02797
Q99497	Protein deglycase DJ-1 OS=Homo sapiens GN=PARK7 PE=1 SV=2	4	825373	545413	685393	524410	662357	593383	0.865757	-0.207967
P07237	Protein disulfide-isomerase OS=Homo sapiens GN=P4HB PE=1 SV=3	9	4.01487e+06	1.65082e+06	2.83285e+06	7.21492e+06	6.12715e+06	6.67103e+06	2.35488	1.23566
P58499	Protein FAM3B OS=Homo sapiens GN=FAM3B PE=1 SV=2	5	4.2448e+06	3.4924e+06	3.8686e+06	5.81118e+06	4.91524e+06	5.36321e+06	1.38634	0.471286
Q96BQ1	Protein FAM3D OS=Homo sapiens GN=FAM3D PE=1 SV=1	3	4.65526e+06	4.26425e+06	4.45976e+06	3.6381e+06	4.23695e+06	3.93752e+06	0.882901	-0.179677
Q6P5S2	Protein LEG1 homolog OS=Homo sapiens GN=LEG1 PE=1 SV=2	14	3.36473e+08	2.10521e+08	2.73497e+08	1.92414e+08	1.85319e+08	1.88867e+08	0.690562	-0.534157
P31949	Protein S100-A11 OS=Homo sapiens GN=S100A11 PE=1 SV=2	4	2.71293e+07	2.75709e+07	2.73501e+07	2.14073e+07	1.98108e+07	2.06091e+07	0.753529	-0.408265
P80511	Protein S100-A12 OS=Homo sapiens GN=S100A12 PE=1 SV=2	5	1.805e+07	1.24871e+07	1.52685e+07	8.23617e+06	6.50236e+06	7.36926e+06	0.482644	-1.05097
P31151	Protein S100-A7 OS=Homo sapiens GN=S100A7 PE=1 SV=4	5	1.50492e+06	1.53393e+06	1.51942e+06	1.21294e+06	673439	943188	0.620753	-0.687908
P05109	Protein S100-A8 OS=Homo sapiens GN=S100A8 PE=1 SV=1	12	2.34699e+08	1.83592e+08	2.09146e+08	1.91902e+08	1.38662e+08	1.65282e+08	0.790273	-0.339577
P06702	Protein S100-A9 OS=Homo sapiens GN=S100A9 PE=1 SV=1	13	4.06129e+08	3.63818e+08	3.84973e+08	3.81427e+08	3.31249e+08	3.56338e+08	0.925618	-0.111512
Q9BYX7	Putative beta-actin-like protein 3 OS=Homo sapiens GN=POTEKP PE=5 SV=1	4	9.69314e+06	1.78492e+07	1.37712e+07	4.08642e+06	5.41887e+06	4.75265e+06	0.345116	-1.53485
Q5VTE0	Putative elongation factor 1-alpha-like 3 OS=Homo sapiens GN=EEF1A1P5 PE=5 SV=1	2	276143	378605	327374	262693	445759	354226	1.08202	0.11373
A8MUU1	Putative fatty acid-binding protein 5-like protein 3 OS=Homo sapiens GN=FABP5P3 PE=5 SV=1	3	2.43283e+06	3.37121e+06	2.90202e+06	1.10932e+06	1.71097e+06	1.41015e+06	0.48592	-1.04121
P48741	Putative heat shock 70 kDa protein 7 OS=Homo sapiens GN=HSPA7 PE=5 SV=2	5	6.90141e+06	6.53388e+06	6.71765e+06	7.32406e+06	7.12354e+06	7.2238e+06	1.07535	0.104803
Q5VSP4	Putative lipocalin 1-like protein 1 OS=Homo sapiens GN=LCN1P1 PE=5 SV=1	2	1.2316e+08	1.25942e+08	1.24551e+08	1.08856e+08	1.13908e+08	1.11382e+08	0.89427	-0.161218
O60361	Putative nucleoside diphosphate kinase OS=Homo sapiens GN=NME2P1 PE=5 SV=1	3	1.19862e+06	755850	977236	264543	377440	320991	0.328469	-1.60617
P30613	Pyruvate kinase PKLR OS=Homo sapiens GN=PKLR PE=1 SV=2	2	522280	579363	550822	1.0339e+06	756304	895101	1.62503	0.700466
P14618	Pyruvate kinase PKM OS=Homo sapiens GN=PKM PE=1 SV=4	28	1.09036e+07	9.23811e+06	1.00708e+07	2.51011e+07	2.66052e+07	2.58531e+07	2.56713	1.36016
P50395	Rab GDP dissociation inhibitor beta OS=Homo sapiens GN=GDI2 PE=1 SV=2	2	626328	206621	416474	74679.6	58885.4	66782.5	0.160352	-2.64069
P35241	Radixin OS=Homo sapiens GN=RDX PE=1 SV=1	9	8.36606e+06	1.3333e+07	1.08495e+07	1.3229e+07	1.3433e+07	1.3331e+07	1.22872	0.297154
P63000	Ras-related C3 botulinum toxin substrate 1 OS=Homo sapiens GN=RAC1 PE=1 SV=1	2	1.49789e+06	1.50971e+06	1.5038e+06	834706	111047	472877	0.314454	-1.66908
P15153	Ras-related C3 botulinum toxin substrate 2 OS=Homo sapiens GN=RAC2 PE=1 SV=1	5	1.86219e+06	2.10299e+06	1.98259e+06	3.56498e+06	1.42531e+06	2.49514e+06	1.25853	0.331734
P60763	Ras-related C3 botulinum toxin substrate 3 OS=Homo sapiens GN=RAC3 PE=1 SV=1	2	1.49789e+06	1.50971e+06	1.5038e+06	834706	111047	472877	0.314454	-1.66908
P62491	Ras-related protein Rab-11A OS=Homo sapiens GN=RAB11A PE=1 SV=3	2	760433	247143	503788	194193	242406	218300	0.433317	-1.20651
Q15907	Ras-related protein Rab-11B OS=Homo sapiens GN=RAB11B PE=1 SV=4	2	760433	247143	503788	194193	242406	218300	0.433317	-1.20651
P51149	Ras-related protein Rab-7a OS=Homo sapiens GN=RAB7A PE=1 SV=1	2	844967	831986	838477	232461	161698	197079	0.235044	-2.089
P52565	Rho GDP-dissociation inhibitor 1 OS=Homo sapiens GN=ARHGDIA PE=1 SV=3	7	2.03136e+06	2.21233e+06	2.12185e+06	1.34291e+06	2.88679e+06	2.11485e+06	0.996703	-0.00476386
P52566	Rho GDP-dissociation inhibitor 2 OS=Homo sapiens GN=ARHGDIB PE=1 SV=3	16	5.59841e+07	4.67844e+07	5.13842e+07	3.721e+07	3.05658e+07	3.38879e+07	0.6595	-0.600556
P08134	Rho-related GTP-binding protein RhoC OS=Homo sapiens GN=RHOC PE=1 SV=1	4	1.11682e+06	952011	1.03442e+06	1.20758e+06	752024	979802	0.947203	-0.0782538
P34096	Ribonuclease 4 OS=Homo sapiens GN=RNASE4 PE=1 SV=3	7	5.49956e+06	6.55849e+06	6.02902e+06	1.09574e+07	1.02559e+07	1.06066e+07	1.75926	0.81497
O00584	Ribonuclease T2 OS=Homo sapiens GN=RNASET2 PE=1 SV=2	6	3.06388e+06	7.93607e+06	5.49998e+06	4.96219e+06	5.70044e+06	5331315	0.969334	-0.0449338
P02810	Salivary acidic proline-rich phosphoprotein 1/2 OS=Homo sapiens GN=PRH1 PE=1 SV=2	1	2.08698e+08	4.17093e+08	3.12896e+08	1.02338e+08	1.35913e+08	1.19126e+08	0.38072	-1.3932
Q8N474	Secreted frizzled-related protein 1 OS=Homo sapiens GN=SFRP1 PE=1 SV=1	3	2.17809e+06	2.36702e+06	2.27255e+06	3.59456e+06	3.21608e+06	3.40532e+06	1.49845	0.583475
Q9NQ38	Serine protease inhibitor Kazal-type 5 OS=Homo sapiens GN=SPINK5 PE=1 SV=2	7	4.76258e+06	3.69922e+06	4.2309e+06	2.48668e+06	3.72436e+06	3.10552e+06	0.734009	-0.44613
P02787	Serotransferrin OS=Homo sapiens GN=TF PE=1 SV=3	70	5.85826e+08	5.47231e+08	5.66528e+08	1.35375e+08	1.22221e+08	1.28798e+08	0.227346	-2.13704
P29508	Serpin B3 OS=Homo sapiens GN=SERPINB3 PE=1 SV=2	6	7.11689e+06	5.34525e+06	6.23107e+06	1.06335e+06	1.06497e+06	1.06416e+06	0.170783	-2.54976
P48594	Serpin B4 OS=Homo sapiens GN=SERPINB4 PE=1 SV=2	4	5.9479e+06	4.26648e+06	5.10719e+06	775403	612606	694004	0.135888	-2.87951
P36952	Serpin B5 OS=Homo sapiens GN=SERPINB5 PE=1 SV=2	2	260040	361064	310552	236230	303093	269662	0.868331	-0.203684
P02768	Serum albumin OS=Homo sapiens GN=ALB PE=1 SV=2	104	1.3035e+10	1.29178e+10	1.29764e+10	4.53221e+09	4.29016e+09	4.41118e+09	0.339939	-1.55665
P0DJI8	Serum amyloid A-1 protein OS=Homo sapiens GN=SAA1 PE=1 SV=1	2	879896	665468	772682	1.18116e+06	558684	869920	1.12585	0.171009
Q9H299	SH3 domain-binding glutamic acid-rich-like protein 3 OS=Homo sapiens GN=SH3BGRL3 PE=1 SV=1	4	1.69729e+07	1.60417e+07	1.65073e+07	4.20977e+07	4.40631e+07	4.30804e+07	2.60978	1.38393
Q9UBC9	Small proline-rich protein 3 OS=Homo sapiens GN=SPRR3 PE=1 SV=2	3	1.55621e+06	1.4561e+06	1.50616e+06	1.60192e+06	1.2521e+06	1.42701e+06	0.947451	-0.0778768
Q14515	SPARC-like protein 1 OS=Homo sapiens GN=SPARCL1 PE=1 SV=2	12	7.86393e+06	6.76358e+06	7.31376e+06	9.15573e+06	6.85323e+06	8.00448e+06	1.09444	0.130194
P16949	Stathmin OS=Homo sapiens GN=STMN1 PE=1 SV=3	3	2.58198e+06	1.69752e+06	2.13975e+06	445629	115868	280749	0.131206	-2.93009
P02814	Submaxillary gland androgen-regulated protein 3B OS=Homo sapiens GN=SMR3B PE=1 SV=2	2	700121	499832	599976	50548.4	72898.8	61723.6	0.102877	-3.28101
O00391	Sulfhydryl oxidase 1 OS=Homo sapiens GN=QSOX1 PE=1 SV=3	6	1.38918e+06	852710	1.12094e+06	653078	580617	616847	0.550293	-0.861729
P00441	Superoxide dismutase [Cu-Zn] OS=Homo sapiens GN=SOD1 PE=1 SV=2	2	5.16498e+06	5.95166e+06	5.55832e+06	7.45133e+06	4.6284e+06	6.03987e+06	1.08663	0.119867
Q6UWP8	Suprabasin OS=Homo sapiens GN=SBSN PE=1 SV=2	16	3.1704e+06	3.24338e+06	3.20689e+06	1.93288e+06	1.38649e+06	1.65969e+06	0.517537	-0.950265
Q99536	Synaptic vesicle membrane protein VAT-1 homolog OS=Homo sapiens GN=VAT1 PE=1 SV=2	2	778305	856596	817451	543606	524665	534135	0.653416	-0.613926
Q9BRA2	Thioredoxin domain-containing protein 17 OS=Homo sapiens GN=TXNDC17 PE=1 SV=1	3	371248	347618	359433	408720	299147	353933	0.9847	-0.0222443
P10599	Thioredoxin OS=Homo sapiens GN=TXN PE=1 SV=3	7	3.46923e+07	2.16715e+07	2.81819e+07	6.54474e+06	6.51076e+06	6.52775e+06	0.231629	-2.11011
P62328	Thymosin beta-4 OS=Homo sapiens GN=TMSB4X PE=1 SV=2	6	2.94493e+07	3.09378e+07	3.01935e+07	1.5698e+07	1.23247e+07	1.40114e+07	0.464052	-1.10764
P37837	Transaldolase OS=Homo sapiens GN=TALDO1 PE=1 SV=2	19	1.50697e+07	1.28161e+07	1.39429e+07	1.24576e+07	1.38433e+07	1.31505e+07	0.943165	-0.0844176
P20061	Transcobalamin-1 OS=Homo sapiens GN=TCN1 PE=1 SV=2	8	3.04283e+07	2.38039e+07	2.71161e+07	2.18598e+07	2.08214e+07	2.13406e+07	0.787009	-0.345547
P61586	Transforming protein RhoA OS=Homo sapiens GN=RHOA PE=1 SV=1	7	4.37276e+06	5.31268e+06	4.84272e+06	5.8908e+06	3.20074e+06	4.54577e+06	0.938681	-0.0912931
P37802	Transgelin-2 OS=Homo sapiens GN=TAGLN2 PE=1 SV=3	4	274737	299410	287074	660213	577424	618818	2.15561	1.10809
P29401	Transketolase OS=Homo sapiens GN=TKT PE=1 SV=3	25	6.32627e+07	5.09008e+07	5.70818e+07	3.97557e+07	4.23176e+07	4.10367e+07	0.71891	-0.476117
P13693	Translationally-controlled tumor protein OS=Homo sapiens GN=TPT1 PE=1 SV=1	2	178106	895293	536699	1557443	2.14712e+06	1.85228e+06	3.45124	1.78712
P02766	Transthyretin OS=Homo sapiens GN=TTR PE=1 SV=1	7	2.84065e+07	2.08555e+07	2.4631e+07	3.78912e+06	2.24124e+06	3.01518e+06	0.122414	-3.03016
Q07654	Trefoil factor 3 OS=Homo sapiens GN=TFF3 PE=1 SV=1	3	1.08594e+07	20316434	1.55879e+07	1.93546e+07	1.62745e+07	1.78146e+07	1.14285	0.19263
P60174	Triosephosphate isomerase OS=Homo sapiens GN=TPI1 PE=1 SV=3	15	5.46769e+07	4.29818e+07	4.88293e+07	3.89635e+07	2.88906e+07	3.39271e+07	0.694809	-0.525312
P09493	Tropomyosin alpha-1 chain OS=Homo sapiens GN=TPM1 PE=1 SV=2	2	533595	620094	576844	715311	786786	751048	1.302	0.380724
P06753	Tropomyosin alpha-3 chain OS=Homo sapiens GN=TPM3 PE=1 SV=2	3	734166	989927	862047	1.0324e+06	1.23749e+06	1.13495e+06	1.31657	0.396785
P67936	Tropomyosin alpha-4 chain OS=Homo sapiens GN=TPM4 PE=1 SV=3	2	533595	620094	576844	715311	786786	751048	1.302	0.380724
P07951	Tropomyosin beta chain OS=Homo sapiens GN=TPM2 PE=1 SV=1	2	533595	620094	576844	715311	786786	751048	1.302	0.380724
O75347	Tubulin-specific chaperone A OS=Homo sapiens GN=TBCA PE=1 SV=3	2	1.16653e+06	1.26301e+06	1.21477e+06	1.13487e+06	1.00797e+06	1.07142e+06	0.881994	-0.18116
P50552	Vasodilator-stimulated phosphoprotein OS=Homo sapiens GN=VASP PE=1 SV=3	5	882862	218620	550741	1.95363e+06	2.93235e+06	2.44299e+06	4.43582	2.1492
P18206	Vinculin OS=Homo sapiens GN=VCL PE=1 SV=4	3	280087	305005	292546	420364	306287	363325	1.24194	0.312597
P02774	Vitamin D-binding protein OS=Homo sapiens GN=GC PE=1 SV=1	11	2.66134e+07	2.48793e+07	2.57464e+07	1.03903e+07	4.17534e+06	7.28285e+06	0.282869	-1.82179
Q14508	WAP four-disulfide core domain protein 2 OS=Homo sapiens GN=WFDC2 PE=1 SV=2	4	1.68242e+07	1.58633e+07	1.63437e+07	7.5464e+06	9.97925e+06	8.76283e+06	0.536158	-0.89927
O75083	WD repeat-containing protein 1 OS=Homo sapiens GN=WDR1 PE=1 SV=4	3	1.36821e+06	373504	870859	211505	186240	198872	0.228363	-2.1306
P25311	Zinc-alpha-2-glycoprotein OS=Homo sapiens GN=AZGP1 PE=1 SV=2	34	6.47264e+08	5.6391e+08	6.05587e+08	3.7347e+08	2.85033e+08	3.29251e+08	0.543689	-0.879145
Q96DA0	Zymogen granule protein 16 homolog B OS=Homo sapiens GN=ZG16B PE=1 SV=3	6	15195176	20616129	1.79057e+07	5.58071e+06	8.04647e+06	6.81359e+06	0.380527	-1.39393
