# Supplementary material for: In search of the altering salivary proteome in metastatic breast and ovarian cancers
Source: FASEB Bioadv. 2019 Jan 30;1(3):191–207. doi: 10.1096/fba.2018-00029 (PMC6996400; doi:10.1096/fba.2018-00029)
Supplement: Supplementary file 5 [file FBA2-1-191-s005.xlsx]

## Sheet: CAB vs. CAO-Table S4
Supplementry material, Table 4; Comparision of proteins between CAB and CAO
Accession	Description	Peptides	Abundance: F4: Sample, 1, CAO	Abundance: F5: Sample, 2, CAO	Average Abundance CAO	Abundance: F6: Sample, 1, CAB	Abundance: F7: Sample, 2, CAB	Average Abundance CAB	Abundance Ratio CAB/CAO	Fold Change Log2
Q04917	14-3-3 protein eta OS=Homo sapiens GN=YWHAH PE=1 SV=4	3	6.31802e+06	6.04158e+06	6.1798e+06	1.17921e+07	1.26039e+07	1.2198e+07	1.97385	0.981015
P61981	14-3-3 protein gamma OS=Homo sapiens GN=YWHAG PE=1 SV=2	3	6.31802e+06	6.04158e+06	6.1798e+06	1.17921e+07	1.26039e+07	1.2198e+07	1.97385	0.981015
P31947	14-3-3 protein sigma OS=Homo sapiens GN=SFN PE=1 SV=1	8	9.87568e+06	1.39107e+07	1.18932e+07	2.3973e+07	2.29179e+07	2.34454e+07	1.97133	0.979172
P27348	14-3-3 protein theta OS=Homo sapiens GN=YWHAQ PE=1 SV=1	2	3.61594e+06	3.22823e+06	3.42208e+06	6.1892e+06	6.33863e+06	6.26391e+06	1.83044	0.87219
P63104	14-3-3 protein zeta/delta OS=Homo sapiens GN=YWHAZ PE=1 SV=1	4	837246	587849	712548	1.61097e+06	1.48844e+06	1.5497e+06	2.17488	1.12093
P52209	6-phosphogluconate dehydrogenase, decarboxylating OS=Homo sapiens GN=PGD PE=1 SV=3	11	1.11157e+07	1.23343e+07	1.1725e+07	6.6016e+07	56852801	6.14344e+07	5.23961	2.38946
P11021	78 kDa glucose-regulated protein OS=Homo sapiens GN=HSPA5 PE=1 SV=2	10	1.90011e+06	2.06437e+06	1.98224e+06	5.40701e+06	4.3712e+06	4.8891e+06	2.46645	1.30244
P68032	Actin, alpha cardiac muscle 1 OS=Homo sapiens GN=ACTC1 PE=1 SV=1	18	803820	621848	712834	7.88179e+06	5.50151e+06	6.69165e+06	9.38739	3.23072
P68133	Actin, alpha skeletal muscle OS=Homo sapiens GN=ACTA1 PE=1 SV=1	18	803820	621848	712834	7.88179e+06	5.50151e+06	6.69165e+06	9.38739	3.23072
P62736	Actin, aortic smooth muscle OS=Homo sapiens GN=ACTA2 PE=1 SV=1	17	803820	621848	712834	7.88179e+06	5.50151e+06	6.69165e+06	9.38739	3.23072
P60709	Actin, cytoplasmic 1 OS=Homo sapiens GN=ACTB PE=1 SV=1	29	3.43251e+08	3.7355e+08	3.584e+08	1.25105e+09	1.15905e+09	1.20505e+09	3.36231	1.74945
P63261	Actin, cytoplasmic 2 OS=Homo sapiens GN=ACTG1 PE=1 SV=1	29	270306	399821	335063	566298	678798	622548	1.858	0.893751
P63267	Actin, gamma-enteric smooth muscle OS=Homo sapiens GN=ACTG2 PE=1 SV=1	17	803820	621848	712834	7.88179e+06	5.50151e+06	6.69165e+06	9.38739	3.23072
O15143	Actin-related protein 2/3 complex subunit 1B OS=Homo sapiens GN=ARPC1B PE=1 SV=3	2	207644	200752	204198	897508	317127	607318	2.97416	1.57248
P61158	Actin-related protein 3 OS=Homo sapiens GN=ACTR3 PE=1 SV=3	3	1.00071e+06	1.14576e+06	1.07324e+06	2792536	2.03703e+06	2.41478e+06	2.25	1.16993
P07108	Acyl-CoA-binding protein OS=Homo sapiens GN=DBI PE=1 SV=2	5	703205	905329	804267	3.55327e+06	2.28414e+06	2.91871e+06	3.62903	1.85958
Q01518	Adenylyl cyclase-associated protein 1 OS=Homo sapiens GN=CAP1 PE=1 SV=5	11	2.57138e+07	1.98607e+07	2.27872e+07	5.16932e+07	4.13661e+07	4.65297e+07	2.04192	1.02993
P43652	Afamin OS=Homo sapiens GN=AFM PE=1 SV=1	2	52430.8	73499	62964.9	885687	553608	719648	11.4293	3.51467
P02763	Alpha-1-acid glycoprotein 1 OS=Homo sapiens GN=ORM1 PE=1 SV=1	7	1.57466e+07	1.21151e+07	1.39309e+07	4.63628e+07	1.88926e+07	3.26277e+07	2.34212	1.22781
P19652	Alpha-1-acid glycoprotein 2 OS=Homo sapiens GN=ORM2 PE=1 SV=2	6	338257	425638	381947	1.91365e+06	1706324	1.80999e+06	4.73884	2.24453
P01011	Alpha-1-antichymotrypsin OS=Homo sapiens GN=SERPINA3 PE=1 SV=2	8	3.38187e+06	2.67846e+06	3.03017e+06	2.71182e+06	3.40244e+06	3.05713e+06	1.0089	0.012782
P01009	Alpha-1-antitrypsin OS=Homo sapiens GN=SERPINA1 PE=1 SV=3	26	6.30071e+07	6.7192e+07	6.50995e+07	1.91243e+08	3.67683e+08	2.79463e+08	4.29285	2.10194
P04217	Alpha-1B-glycoprotein OS=Homo sapiens GN=A1BG PE=1 SV=4	9	8.5624e+06	8.87562e+06	8.71901e+06	1.87288e+07	1.44292e+07	1.6579e+07	1.90148	0.927119
P02765	Alpha-2-HS-glycoprotein OS=Homo sapiens GN=AHSG PE=1 SV=1	5	362482	465112	413797	3593244	4.06145e+06	3.82735e+06	9.24933	3.20935
P01023	Alpha-2-macroglobulin OS=Homo sapiens GN=A2M PE=1 SV=3	29	9.76534e+06	1.13853e+07	1.05753e+07	8.75495e+07	6.19407e+07	7.47451e+07	7.06787	2.82127
A8K2U0	Alpha-2-macroglobulin-like protein 1 OS=Homo sapiens GN=A2ML1 PE=1 SV=3	11	4.17612e+06	3.01788e+06	3.597e+06	1.60315e+07	1.36156e+07	1.48235e+07	4.12108	2.04302
P12814	Alpha-actinin-1 OS=Homo sapiens GN=ACTN1 PE=1 SV=2	2	202971	126282	164627	593343	707882	650612	3.95205	1.9826
O43707	Alpha-actinin-4 OS=Homo sapiens GN=ACTN4 PE=1 SV=2	2	202971	126282	164627	593343	707882	650612	3.95205	1.9826
P04745	Alpha-amylase 1 OS=Homo sapiens GN=AMY1A PE=1 SV=2	61	1.15257e+09	1.22383e+09	1.1882e+09	1.99502e+09	1.61886e+09	1.80694e+09	1.52074	0.604771
P06733	Alpha-enolase OS=Homo sapiens GN=ENO1 PE=1 SV=2	29	6.16647e+07	6.21271e+07	6.18959e+07	1.6209e+08	1.30862e+08	1.46476e+08	2.36649	1.24275
P04083	Annexin A1 OS=Homo sapiens GN=ANXA1 PE=1 SV=2	7	4.49886e+06	1.25982e+06	2.87934e+06	1.55029e+07	1.13641e+07	1.34335e+07	4.66548	2.22202
P12429	Annexin A3 OS=Homo sapiens GN=ANXA3 PE=1 SV=3	5	401844	320970	361407	5.97127e+06	5.0107e+06	5.49099e+06	15.1934	3.92537
P03973	Antileukoproteinase OS=Homo sapiens GN=SLPI PE=1 SV=2	15	5.61267e+08	6.10059e+08	5.85663e+08	2.5666e+08	1.99703e+08	2.28181e+08	0.389612	-1.35989
P01008	Antithrombin-III OS=Homo sapiens GN=SERPINC1 PE=1 SV=1	7	2.17783e+06	2.46925e+06	2.32354e+06	1.1161e+07	8.6319e+06	9.89643e+06	4.2592	2.09058
P02647	Apolipoprotein A-I OS=Homo sapiens GN=APOA1 PE=1 SV=1	20	6.9153e+07	7.3061e+07	7.1107e+07	2.44499e+08	2.10235e+08	2.27367e+08	3.19753	1.67696
P06727	Apolipoprotein A-IV OS=Homo sapiens GN=APOA4 PE=1 SV=3	3	156594	71466.2	114030	375362	514869	445116	3.90348	1.96476
P05089	Arginase-1 OS=Homo sapiens GN=ARG1 PE=1 SV=2	3	84493.3	231245	157869	1.51776e+06	1.04471e+06	1.28124e+06	8.1158	3.02073
P20160	Azurocidin OS=Homo sapiens GN=AZU1 PE=1 SV=3	4	17735798	1.68201e+07	1.7278e+07	2.6052e+07	1.69261e+07	2.1489e+07	1.24372	0.314668
P02812	Basic salivary proline-rich protein 2 OS=Homo sapiens GN=PRB2 PE=1 SV=3	3	1.56041e+08	1.60202e+08	1.58121e+08	8.9637e+07	9.71206e+07	9.33788e+07	0.590552	-0.759865
P02749	Beta-2-glycoprotein 1 OS=Homo sapiens GN=APOH PE=1 SV=3	5	3.6014e+06	4.77365e+06	4.18753e+06	1.0766e+07	8.57553e+06	9.67076e+06	2.30942	1.20753
P61769	Beta-2-microglobulin OS=Homo sapiens GN=B2M PE=1 SV=1	6	1.09356e+08	1.04011e+08	1.06683e+08	1.59376e+08	1.23053e+08	1.41214e+08	1.32367	0.404548
P60022	Beta-defensin 1 OS=Homo sapiens GN=DEFB1 PE=1 SV=1	2	230914	2.15183e+06	1.19137e+06	254398	207198	230798	0.193725	-2.36792
P13929	Beta-enolase OS=Homo sapiens GN=ENO3 PE=1 SV=5	2	1.3599e+06	1.11645e+06	1.23817e+06	5.35141e+06	4.58697e+06	4.96919e+06	4.01333	2.0048
Q96DR5	BPI fold-containing family A member 2 OS=Homo sapiens GN=BPIFA2 PE=1 SV=2	11	8.20451e+06	7.1431e+06	7.6738e+06	2.35192e+07	1.74499e+07	2.04846e+07	2.66941	1.41652
Q8TDL5	BPI fold-containing family B member 1 OS=Homo sapiens GN=BPIFB1 PE=1 SV=1	4	2.51219e+06	4.90885e+06	3.71052e+06	1.78252e+07	5.02362e+06	11424433	3.07893	1.62243
Q8N4F0	BPI fold-containing family B member 2 OS=Homo sapiens GN=BPIFB2 PE=1 SV=2	11	3.1646e+07	3.45999e+07	3.3123e+07	6.00402e+07	4.74794e+07	5.37598e+07	1.62304	0.698697
P27482	Calmodulin-like protein 3 OS=Homo sapiens GN=CALML3 PE=1 SV=2	4	1.57421e+06	1.5491e+06	1.56166e+06	2.1219e+06	4.31415e+06	3.21802e+06	2.06065	1.0431
P23280	Carbonic anhydrase 6 OS=Homo sapiens GN=CA6 PE=1 SV=3	9	3.0344e+07	3.73345e+07	3.38392e+07	4.43756e+07	3.19563e+07	3.8166e+07	1.12786	0.173589
P16870	Carboxypeptidase E OS=Homo sapiens GN=CPE PE=1 SV=1	3	890575	710545	800560	1.24235e+06	956754	1.09955e+06	1.37348	0.457835
P04040	Catalase OS=Homo sapiens GN=CAT PE=1 SV=3	14	3.78899e+06	3.59098e+06	3.68999e+06	3.07571e+07	2.18648e+07	2.6311e+07	7.13038	2.83398
P49913	Cathelicidin antimicrobial peptide OS=Homo sapiens GN=CAMP PE=1 SV=1	10	3.13663e+07	3.72689e+07	3.43176e+07	1.88958e+08	7.84027e+07	1.3368e+08	3.89539	1.96177
P07858	Cathepsin B OS=Homo sapiens GN=CTSB PE=1 SV=3	3	874340	1.21875e+06	1.04654e+06	3.28075e+06	3.31868e+06	3.29972e+06	3.15297	1.65671
P07339	Cathepsin D OS=Homo sapiens GN=CTSD PE=1 SV=1	3	583467	177109	380288	4.35066e+06	3.88435e+06	4.11751e+06	10.8273	3.43661
P08311	Cathepsin G OS=Homo sapiens GN=CTSG PE=1 SV=2	12	1.8335e+07	1.8984e+07	1.86595e+07	5.16821e+07	4.20704e+07	4.68762e+07	2.51219	1.32895
P07711	Cathepsin L1 OS=Homo sapiens GN=CTSL PE=1 SV=2	2	653857	670318	662087	923131	1.13705e+06	1.03009e+06	1.55582	0.637678
Q9UBR2	Cathepsin Z OS=Homo sapiens GN=CTSZ PE=1 SV=1	2	2.97194e+06	2.75475e+06	2.86334e+06	3.55192e+06	3.14598e+06	3.34895e+06	1.16959	0.226007
P60953	Cell division control protein 42 homolog OS=Homo sapiens GN=CDC42 PE=1 SV=2	2	935483	511156	723320	9.09013e+06	7.33951e+06	8.21482e+06	11.3571	3.50552
P00450	Ceruloplasmin OS=Homo sapiens GN=CP PE=1 SV=1	8	2.49126e+06	2.91782e+06	2.70454e+06	1.32171e+07	1.28191e+07	1.30181e+07	4.81344	2.26707
P10909	Clusterin OS=Homo sapiens GN=CLU PE=1 SV=1	15	2.12789e+07	1.80842e+07	1.96816e+07	1.88062e+07	1.85954e+07	1.87008e+07	0.950169	-0.0737434
Q14019	Coactosin-like protein OS=Homo sapiens GN=COTL1 PE=1 SV=3	4	9.04308e+06	6.00084e+06	7.52196e+06	1.16148e+07	8289246	9.95201e+06	1.32306	0.403878
P23528	Cofilin-1 OS=Homo sapiens GN=CFL1 PE=1 SV=3	12	1.50161e+07	1.33757e+07	1.41959e+07	4.55894e+07	4.07113e+07	4.31504e+07	3.03964	1.6039
Q9Y281	Cofilin-2 OS=Homo sapiens GN=CFL2 PE=1 SV=1	4	1.01802e+07	9.29861e+06	9.7394e+06	2.58476e+07	2.11578e+07	2.35027e+07	2.41316	1.27092
P01024	Complement C3 OS=Homo sapiens GN=C3 PE=1 SV=2	39	4.48147e+07	4.76104e+07	4.62125e+07	1.06395e+08	9.79992e+07	1.02197e+08	2.21146	1.145
P0C0L4	Complement C4-A OS=Homo sapiens GN=C4A PE=1 SV=2	4	1.97027e+06	1.60445e+06	1.78736e+06	1.86706e+06	97442	982249	0.549552	-0.863672
P0C0L5	Complement C4-B OS=Homo sapiens GN=C4B PE=1 SV=2	4	1.97027e+06	1.60445e+06	1.78736e+06	1.86706e+06	97442	982249	0.549552	-0.863672
P00751	Complement factor B OS=Homo sapiens GN=CFB PE=1 SV=2	11	5.67254e+06	4.91745e+06	5.29499e+06	9.93771e+06	1.2063e+07	1.10004e+07	2.0775	1.05485
P08603	Complement factor H OS=Homo sapiens GN=CFH PE=1 SV=4	6	1.03308e+06	2.83511e+06	1.93409e+06	2.32349e+06	1.32763e+06	1.82556e+06	0.943883	-0.0833205
P22528	Cornifin-B OS=Homo sapiens GN=SPRR1B PE=1 SV=2	7	5.07965e+06	5.03675e+06	5.0582e+06	1.64838e+07	1.73601e+07	1.6922e+07	3.34545	1.7422
Q9UBG3	Cornulin OS=Homo sapiens GN=CRNN PE=1 SV=1	8	5.07274e+06	7.69223e+06	6.38249e+06	2.09175e+07	1.42689e+07	1.75932e+07	2.75648	1.46283
P31146	Coronin-1A OS=Homo sapiens GN=CORO1A PE=1 SV=4	16	8.79965e+07	7.36455e+07	8.0821e+07	1.94916e+08	1.40718e+08	1.67817e+08	2.07641	1.05409
P04080	Cystatin-B OS=Homo sapiens GN=CSTB PE=1 SV=2	7	8.58536e+06	7.65161e+06	8.11848e+06	4.17965e+07	3.78751e+07	3.98358e+07	4.9068	2.29478
P01034	Cystatin-C OS=Homo sapiens GN=CST3 PE=1 SV=1	13	7.26949e+07	5.23312e+07	6.2513e+07	8.09411e+07	6.47977e+07	7.28694e+07	1.16567	0.221156
P28325	Cystatin-D OS=Homo sapiens GN=CST5 PE=1 SV=1	6	2.21788e+07	1.50459e+07	1.86124e+07	4.79512e+07	3.86712e+07	4.33112e+07	2.32701	1.21848
P01036	Cystatin-S OS=Homo sapiens GN=CST4 PE=1 SV=3	18	2.03283e+09	2.13117e+09	2.082e+09	3.37598e+09	2.58413e+09	2.98005e+09	1.43134	0.517371
P09228	Cystatin-SA OS=Homo sapiens GN=CST2 PE=1 SV=1	16	2.6968e+08	2.65516e+08	2.67598e+08	3.9695e+08	3.97595e+08	3.97272e+08	1.48459	0.570061
P01037	Cystatin-SN OS=Homo sapiens GN=CST1 PE=1 SV=3	15	4.42643e+08	3.64754e+08	4.03698e+08	1.06258e+09	8.96573e+08	9.79576e+08	2.4265	1.27888
P54108	Cysteine-rich secretory protein 3 OS=Homo sapiens GN=CRISP3 PE=1 SV=1	15	8.9545e+08	9.81922e+08	9.38686e+08	9.25409e+08	8.08003e+08	8.66706e+08	0.923318	-0.115101
P32320	Cytidine deaminase OS=Homo sapiens GN=CDA PE=1 SV=2	6	4.08938e+06	3.79225e+06	3.94081e+06	10467624	8.8773e+06	9.67246e+06	2.45443	1.29539
Q9UGM3	Deleted in malignant brain tumors 1 protein OS=Homo sapiens GN=DMBT1 PE=1 SV=2	28	2.5471e+08	2.36739e+08	2.45724e+08	3.39828e+08	2.90322e+08	3.15075e+08	1.28223	0.358655
Q02487	Desmocollin-2 OS=Homo sapiens GN=DSC2 PE=1 SV=1	4	1.56839e+06	1.48039e+06	1.52439e+06	4.786e+06	3.91783e+06	4.35192e+06	2.85486	1.51342
Q02413	Desmoglein-1 OS=Homo sapiens GN=DSG1 PE=1 SV=2	9	707846	2.84658e+06	1777213	6.47158e+06	2.40727e+06	4.43943e+06	2.49797	1.32076
P32926	Desmoglein-3 OS=Homo sapiens GN=DSG3 PE=1 SV=2	10	2.95448e+07	2.69554e+07	2.82501e+07	4.63618e+07	3.59776e+07	4.11697e+07	1.45733	0.543326
P60981	Destrin OS=Homo sapiens GN=DSTN PE=1 SV=3	3	8.59261e+06	7.53093e+06	8.06177e+06	2.09655e+07	1.61765e+07	1.8571e+07	2.30359	1.20388
P19957	Elafin OS=Homo sapiens GN=PI3 PE=1 SV=3	3	1.56243e+07	1.61939e+07	1.59091e+07	5.47026e+06	3.6516e+06	4.56093e+06	0.286687	-1.80245
P68104	Elongation factor 1-alpha 1 OS=Homo sapiens GN=EEF1A1 PE=1 SV=1	2	262693	445759	354226	1.2922e+06	1.01275e+06	1.15247e+06	3.2535	1.70199
Q05639	Elongation factor 1-alpha 2 OS=Homo sapiens GN=EEF1A2 PE=1 SV=1	2	262693	445759	354226	1.2922e+06	1.01275e+06	1.15247e+06	3.2535	1.70199
P11678	Eosinophil peroxidase OS=Homo sapiens GN=EPX PE=1 SV=2	3	2.35513e+06	2.05227e+06	2.2037e+06	3.07904e+06	3.4061e+06	3.24257e+06	1.47142	0.557211
Q9GZZ8	Extracellular glycoprotein lacritin OS=Homo sapiens GN=LACRT PE=1 SV=1	3	2.51842e+06	2.28877e+06	2.40359e+06	2.56222e+07	18330204	2.19762e+07	9.14307	3.19268
P15311	Ezrin OS=Homo sapiens GN=EZR PE=1 SV=4	14	386413	290396	338405	4.65446e+06	2.97294e+06	3.8137e+06	11.2696	3.49437
P52907	F-actin-capping protein subunit alpha-1 OS=Homo sapiens GN=CAPZA1 PE=1 SV=3	3	8.45185e+06	7.5019e+06	7.97687e+06	1.09151e+07	8.95317e+06	9934148	1.24537	0.316573
P47755	F-actin-capping protein subunit alpha-2 OS=Homo sapiens GN=CAPZA2 PE=1 SV=3	2	7.86406e+06	7.24496e+06	7.55451e+06	1.01096e+07	7979934	9.04477e+06	1.19727	0.259746
P47756	F-actin-capping protein subunit beta OS=Homo sapiens GN=CAPZB PE=1 SV=4	3	196747	234299	215523	1.56517e+06	1.79089e+06	1.67803e+06	7.78584	2.96085
Q01469	Fatty acid-binding protein, epidermal OS=Homo sapiens GN=FABP5 PE=1 SV=3	13	2.32642e+07	2.03345e+07	2.17993e+07	3.89347e+07	3.10824e+07	3.50086e+07	1.60595	0.683425
P02671	Fibrinogen alpha chain OS=Homo sapiens GN=FGA PE=1 SV=2	20	4.05618e+07	3.53884e+07	3.79751e+07	2.71956e+07	2.59063e+07	2.6551e+07	0.699168	-0.516289
P02675	Fibrinogen beta chain OS=Homo sapiens GN=FGB PE=1 SV=2	17	2.06075e+07	1.73987e+07	1.90031e+07	1.77121e+07	1.65119e+07	1.7112e+07	0.900482	-0.151231
P02679	Fibrinogen gamma chain OS=Homo sapiens GN=FGG PE=1 SV=3	6	2.37032e+06	3.13963e+06	2.75497e+06	2.96734e+06	2.75377e+06	2.86056e+06	1.03832	0.0542578
Q06828	Fibromodulin OS=Homo sapiens GN=FMOD PE=1 SV=2	2	443759	426054	434907	520455	462760	491607	1.13037	0.1768
P20930	Filaggrin OS=Homo sapiens GN=FLG PE=1 SV=3	9	2.77557e+06	2.1485e+06	2.46203e+06	2.836e+06	2.49417e+06	2.66508e+06	1.08247	0.11433
P15328	Folate receptor alpha OS=Homo sapiens GN=FOLR1 PE=1 SV=3	7	3.16828e+06	2.55224e+06	2.86026e+06	4.05228e+06	2.56283e+06	3.30756e+06	1.15638	0.209621
P04075	Fructose-bisphosphate aldolase A OS=Homo sapiens GN=ALDOA PE=1 SV=2	28	6.30257e+07	6.87724e+07	6.5899e+07	2.10678e+08	1.78229e+08	1.94453e+08	2.95078	1.56109
P09958	Furin OS=Homo sapiens GN=FURIN PE=1 SV=2	2	623770	345263	484516	211977	716376	464176	0.95802	-0.0618727
Q05315	Galectin-10 OS=Homo sapiens GN=CLC PE=1 SV=3	3	953413	1.49225e+06	1.22283e+06	4.25192e+06	4.12374e+06	4.18783e+06	3.4247	1.77598
P17931	Galectin-3 OS=Homo sapiens GN=LGALS3 PE=1 SV=5	4	1.68668e+06	1.35642e+06	1.52155e+06	4.22131e+06	3.88576e+06	4.05354e+06	2.66409	1.41364
Q08380	Galectin-3-binding protein OS=Homo sapiens GN=LGALS3BP PE=1 SV=1	7	6.60395e+06	5.23625e+06	5.9201e+06	1.06142e+07	9.19876e+06	9.90648e+06	1.67336	0.742751
P06396	Gelsolin OS=Homo sapiens GN=GSN PE=1 SV=1	18	1.85157e+07	1.70501e+07	1.77829e+07	3.44059e+08	2.818e+07	1.86119e+08	10.4662	3.38766
O60234	Glia maturation factor gamma OS=Homo sapiens GN=GMFG PE=1 SV=1	2	204688	170925	187807	873042	672843	772943	4.11563	2.04111
P11413	Glucose-6-phosphate 1-dehydrogenase OS=Homo sapiens GN=G6PD PE=1 SV=4	4	1.37274e+06	1.59256e+06	1.48265e+06	8.2089e+06	6.63627e+06	7.42259e+06	5.00631	2.32375
P06744	Glucose-6-phosphate isomerase OS=Homo sapiens GN=GPI PE=1 SV=4	9	9.70908e+06	8.47106e+06	9.09007e+06	4.23115e+07	3.29114e+07	3.76115e+07	4.13764	2.04881
P09211	Glutathione S-transferase P OS=Homo sapiens GN=GSTP1 PE=1 SV=2	4	5.08205e+06	6.98179e+06	6.03192e+06	1.38447e+07	1.01476e+07	1.19962e+07	1.98878	0.991883
P04406	Glyceraldehyde-3-phosphate dehydrogenase OS=Homo sapiens GN=GAPDH PE=1 SV=3	17	4.19864e+07	3.91085e+07	4.05475e+07	1.39709e+08	1.00478e+08	1.20094e+08	2.9618	1.56648
Q8NBJ4	Golgi membrane protein 1 OS=Homo sapiens GN=GOLM1 PE=1 SV=1	5	4.77276e+06	4.24424e+06	4.5085e+06	6981351	5.64004e+06	6.31069e+06	1.39973	0.485152
P28799	Granulins OS=Homo sapiens GN=GRN PE=1 SV=2	5	6.54699e+06	1.16282e+07	9.0876e+06	7.65688e+06	9.64453e+06	8.6507e+06	0.951924	-0.0710813
P04899	Guanine nucleotide-binding protein G(i) subunit alpha-2 OS=Homo sapiens GN=GNAI2 PE=1 SV=3	2	120823	292885	206854	858529	916762	887646	4.29117	2.10137
P00738	Haptoglobin OS=Homo sapiens GN=HP PE=1 SV=1	32	2.69633e+08	2.55032e+08	2.62332e+08	1.23116e+09	9.58114e+08	1.09464e+09	4.17271	2.06099
P00739	Haptoglobin-related protein OS=Homo sapiens GN=HPR PE=2 SV=2	13	2.78105e+07	3.22608e+07	3.00357e+07	2.04896e+08	1.65476e+08	1.85186e+08	6.16553	2.62423
P0DMV9	Heat shock 70 kDa protein 1B OS=Homo sapiens GN=HSPA1B PE=1 SV=1	23	2.44333e+07	2.10569e+07	2.27451e+07	8.50975e+07	7.34598e+07	7.92787e+07	3.48553	1.80138
P34931	Heat shock 70 kDa protein 1-like OS=Homo sapiens GN=HSPA1L PE=1 SV=2	8	9.74814e+06	8.25473e+06	9.00143e+06	3.41879e+07	3.31031e+07	3.36455e+07	3.7378	1.90219
P17066	Heat shock 70 kDa protein 6 OS=Homo sapiens GN=HSPA6 PE=1 SV=2	6	7.51311e+06	7.34079e+06	7.42695e+06	2.09668e+07	1.8788e+07	1.98774e+07	2.67639	1.42029
P11142	Heat shock cognate 71 kDa protein OS=Homo sapiens GN=HSPA8 PE=1 SV=1	16	6.1016e+06	6.11716e+06	6.10938e+06	1.74796e+07	1.24973e+07	1.49884e+07	2.45334	1.29475
P07900	Heat shock protein HSP 90-alpha OS=Homo sapiens GN=HSP90AA1 PE=1 SV=5	2	406117	128970	267544	771993	561157	666575	2.49146	1.31699
P54652	Heat shock-related 70 kDa protein 2 OS=Homo sapiens GN=HSPA2 PE=1 SV=1	5	4.33904e+06	4.07109e+06	4.20507e+06	1.03723e+07	7.00498e+06	8.68864e+06	2.06623	1.047
P69905	Hemoglobin subunit alpha OS=Homo sapiens GN=HBA1 PE=1 SV=2	13	4.97763e+07	4.49905e+07	4.73834e+07	6.69065e+08	4.29419e+08	5.49242e+08	11.5914	3.53499
P68871	Hemoglobin subunit beta OS=Homo sapiens GN=HBB PE=1 SV=2	14	2.50538e+07	2.80377e+07	2.65458e+07	5.4796e+08	4.83595e+08	5.15778e+08	19.4297	4.28019
P02042	Hemoglobin subunit delta OS=Homo sapiens GN=HBD PE=1 SV=2	11	89205.2	34240.1	61722.6	4.40667e+06	3.98409e+06	4.19538e+06	67.9715	6.08686
P02790	Hemopexin OS=Homo sapiens GN=HPX PE=1 SV=2	8	3.35465e+06	4.04205e+06	3.69835e+06	1.9354e+07	1.40502e+07	1.67021e+07	4.51609	2.17508
P09429	High mobility group protein B1 OS=Homo sapiens GN=HMGB1 PE=1 SV=3	4	1.40251e+06	83620.8	743067	2.55048e+06	2.59752e+06	2.574e+06	3.46402	1.79245
P26583	High mobility group protein B2 OS=Homo sapiens GN=HMGB2 PE=1 SV=2	5	2.86016e+06	7.92712e+06	5.39364e+06	8.20682e+06	7.99262e+06	8.09972e+06	1.50172	0.586613
P15515	Histatin-1 OS=Homo sapiens GN=HTN1 PE=1 SV=2	3	4.60175e+06	5682230	5.14199e+06	5.16896e+06	4.34194e+06	4.75545e+06	0.924826	-0.112746
P15516	Histatin-3 OS=Homo sapiens GN=HTN3 PE=1 SV=2	3	2.92062e+06	1.00474e+07	6.48399e+06	5.95445e+06	6.02788e+06	5.99117e+06	0.923994	-0.114045
Q02539	Histone H1.1 OS=Homo sapiens GN=HIST1H1A PE=1 SV=3	4	1.39849e+07	1.2759e+07	1.3372e+07	1.31721e+07	1.1139e+07	1.21556e+07	0.909035	-0.137592
P16403	Histone H1.2 OS=Homo sapiens GN=HIST1H1C PE=1 SV=2	9	1.5852e+07	1.37493e+07	1.48006e+07	16623729	1.46282e+07	1.5626e+07	1.05576	0.0782869
P16402	Histone H1.3 OS=Homo sapiens GN=HIST1H1D PE=1 SV=2	8	1.5852e+07	1.37493e+07	1.48006e+07	16623729	1.38632e+07	1.52435e+07	1.02992	0.0425301
P10412	Histone H1.4 OS=Homo sapiens GN=HIST1H1E PE=1 SV=2	8	1.5852e+07	1.37493e+07	1.48006e+07	16623729	1.38632e+07	1.52435e+07	1.02992	0.0425301
P0C0S8	Histone H2A type 1 OS=Homo sapiens GN=HIST1H2AG PE=1 SV=2	3	1.16507e+06	1.26544e+06	1.21526e+06	4.06452e+06	4.12361e+06	4.09406e+06	3.36889	1.75227
Q96QV6	Histone H2A type 1-A OS=Homo sapiens GN=HIST1H2AA PE=1 SV=3	2	1.16507e+06	1.23686e+06	1.20096e+06	3.65429e+06	3.78557e+06	3.71993e+06	3.09745	1.63108
P04908	Histone H2A type 1-B/E OS=Homo sapiens GN=HIST1H2AB PE=1 SV=2	2	1.16507e+06	1.23686e+06	1.20096e+06	3.65429e+06	3.78557e+06	3.71993e+06	3.09745	1.63108
Q93077	Histone H2A type 1-C OS=Homo sapiens GN=HIST1H2AC PE=1 SV=3	2	1.16507e+06	1.23686e+06	1.20096e+06	3.65429e+06	3.78557e+06	3.71993e+06	3.09745	1.63108
P20671	Histone H2A type 1-D OS=Homo sapiens GN=HIST1H2AD PE=1 SV=2	3	1.16507e+06	1.26544e+06	1.21526e+06	4.06452e+06	4.12361e+06	4.09406e+06	3.36889	1.75227
Q96KK5	Histone H2A type 1-H OS=Homo sapiens GN=HIST1H2AH PE=1 SV=3	3	1.16507e+06	1.26544e+06	1.21526e+06	4.06452e+06	4.12361e+06	4.09406e+06	3.36889	1.75227
Q99878	Histone H2A type 1-J OS=Homo sapiens GN=HIST1H2AJ PE=1 SV=3	3	1.16507e+06	1.26544e+06	1.21526e+06	4.06452e+06	4.12361e+06	4.09406e+06	3.36889	1.75227
Q6FI13	Histone H2A type 2-A OS=Homo sapiens GN=HIST2H2AA3 PE=1 SV=3	3	1.16507e+06	1.26544e+06	1.21526e+06	4.06452e+06	4.12361e+06	4.09406e+06	3.36889	1.75227
Q16777	Histone H2A type 2-C OS=Homo sapiens GN=HIST2H2AC PE=1 SV=4	3	1.16507e+06	1.26544e+06	1.21526e+06	4.06452e+06	4.12361e+06	4.09406e+06	3.36889	1.75227
Q7L7L0	Histone H2A type 3 OS=Homo sapiens GN=HIST3H2A PE=1 SV=3	2	1.16507e+06	1.23686e+06	1.20096e+06	3.65429e+06	3.78557e+06	3.71993e+06	3.09745	1.63108
Q9BTM1	Histone H2A.J OS=Homo sapiens GN=H2AFJ PE=1 SV=1	3	1.16507e+06	1.26544e+06	1.21526e+06	4.06452e+06	4.12361e+06	4.09406e+06	3.36889	1.75227
Q71UI9	Histone H2A.V OS=Homo sapiens GN=H2AFV PE=1 SV=3	2	1.16507e+06	1.23686e+06	1.20096e+06	3.65429e+06	3.78557e+06	3.71993e+06	3.09745	1.63108
P0C0S5	Histone H2A.Z OS=Homo sapiens GN=H2AFZ PE=1 SV=2	2	1.16507e+06	1.23686e+06	1.20096e+06	3.65429e+06	3.78557e+06	3.71993e+06	3.09745	1.63108
P16104	Histone H2AX OS=Homo sapiens GN=H2AFX PE=1 SV=2	2	1.16507e+06	1.23686e+06	1.20096e+06	3.65429e+06	3.78557e+06	3.71993e+06	3.09745	1.63108
Q96A08	Histone H2B type 1-A OS=Homo sapiens GN=HIST1H2BA PE=1 SV=3	2	15327732	1.22781e+07	1.38029e+07	2.97205e+07	2.52648e+07	2.74927e+07	1.9918	0.994074
P62807	Histone H2B type 1-C/E/F/G/I OS=Homo sapiens GN=HIST1H2BC PE=1 SV=4	4	1.54936e+07	1.24586e+07	1.39761e+07	2.99226e+07	2.55647e+07	2.77436e+07	1.98508	0.989198
P58876	Histone H2B type 1-D OS=Homo sapiens GN=HIST1H2BD PE=1 SV=2	4	1.54936e+07	1.24586e+07	1.39761e+07	2.99226e+07	2.55647e+07	2.77436e+07	1.98508	0.989198
Q93079	Histone H2B type 1-H OS=Homo sapiens GN=HIST1H2BH PE=1 SV=3	4	1.54936e+07	1.24586e+07	1.39761e+07	2.99226e+07	2.55647e+07	2.77436e+07	1.98508	0.989198
O60814	Histone H2B type 1-K OS=Homo sapiens GN=HIST1H2BK PE=1 SV=3	4	1.54936e+07	1.24586e+07	1.39761e+07	2.99226e+07	2.55647e+07	2.77436e+07	1.98508	0.989198
Q99880	Histone H2B type 1-L OS=Homo sapiens GN=HIST1H2BL PE=1 SV=3	4	1.54936e+07	1.24586e+07	1.39761e+07	2.99226e+07	2.55647e+07	2.77436e+07	1.98508	0.989198
Q99879	Histone H2B type 1-M OS=Homo sapiens GN=HIST1H2BM PE=1 SV=3	4	1.54936e+07	1.24586e+07	1.39761e+07	2.99226e+07	2.55647e+07	2.77436e+07	1.98508	0.989198
Q99877	Histone H2B type 1-N OS=Homo sapiens GN=HIST1H2BN PE=1 SV=3	4	1.54936e+07	1.24586e+07	1.39761e+07	2.99226e+07	2.55647e+07	2.77436e+07	1.98508	0.989198
Q5QNW6	Histone H2B type 2-F OS=Homo sapiens GN=HIST2H2BF PE=1 SV=3	4	1.54936e+07	1.24586e+07	1.39761e+07	2.99226e+07	2.55647e+07	2.77436e+07	1.98508	0.989198
P57053	Histone H2B type F-S OS=Homo sapiens GN=H2BFS PE=1 SV=2	4	1.54936e+07	1.24586e+07	1.39761e+07	2.99226e+07	2.55647e+07	2.77436e+07	1.98508	0.989198
P68431	Histone H3.1 OS=Homo sapiens GN=HIST1H3A PE=1 SV=2	5	814357	2.21923e+06	1.51679e+06	7.23151e+06	4.61719e+06	5.92435e+06	3.90584	1.96563
Q16695	Histone H3.1t OS=Homo sapiens GN=HIST3H3 PE=1 SV=3	5	814357	2.21923e+06	1.51679e+06	7.23151e+06	4.61719e+06	5.92435e+06	3.90584	1.96563
Q71DI3	Histone H3.2 OS=Homo sapiens GN=HIST2H3A PE=1 SV=3	5	814357	2.21923e+06	1.51679e+06	7.23151e+06	4.61719e+06	5.92435e+06	3.90584	1.96563
P84243	Histone H3.3 OS=Homo sapiens GN=H3F3A PE=1 SV=2	4	419635	1.86001e+06	1.13982e+06	5.86375e+06	3.43141e+06	4.64758e+06	4.07746	2.02767
Q6NXT2	Histone H3.3C OS=Homo sapiens GN=H3F3C PE=1 SV=3	3	104201	1.73689e+06	920546	5.3194e+06	3.01144e+06	4.16542e+06	4.52495	2.1779
P62805	Histone H4 OS=Homo sapiens GN=HIST1H4A PE=1 SV=2	8	6.33811e+06	5.76512e+06	6.05161e+06	2.19852e+07	1.9625e+07	2.08051e+07	3.43794	1.78155
Q86YZ3	Hornerin OS=Homo sapiens GN=HRNR PE=1 SV=2	6	315647	378653	347150	241479	433879	337679	0.972718	-0.0399068
P01876	Ig alpha-1 chain C region OS=Homo sapiens GN=IGHA1 PE=1 SV=2	29	2.40275e+09	2.50141e+09	2.45208e+09	3.6788e+09	3.1182e+09	3.3985e+09	1.38597	0.470895
P01877	Ig alpha-2 chain C region OS=Homo sapiens GN=IGHA2 PE=1 SV=3	24	2.0626e+08	176393493	1.91327e+08	1.69811e+08	1.75518e+08	1.72664e+08	0.902458	-0.148069
P01857	Ig gamma-1 chain C region OS=Homo sapiens GN=IGHG1 PE=1 SV=1	21	1.31042e+08	1.25894e+08	1.28468e+08	3.34765e+08	2.83643e+08	3.09204e+08	2.40686	1.26715
P01859	Ig gamma-2 chain C region OS=Homo sapiens GN=IGHG2 PE=1 SV=2	19	3.10604e+07	3.00977e+07	3.05791e+07	5.68795e+07	5.75994e+07	5.72395e+07	1.87185	0.904465
P01860	Ig gamma-3 chain C region OS=Homo sapiens GN=IGHG3 PE=1 SV=2	20	3.02001e+07	3.4956e+07	3.2578e+07	6.37372e+07	5.38561e+07	5.87967e+07	1.80479	0.851835
P01861	Ig gamma-4 chain C region OS=Homo sapiens GN=IGHG4 PE=1 SV=1	17	1.70693e+08	1.55609e+08	1.63151e+08	2.28168e+08	1.34903e+08	1.81535e+08	1.11268	0.154043
P01834	Ig kappa chain C region OS=Homo sapiens GN=IGKC PE=1 SV=1	15	2.03266e+08	2.10061e+08	2.06664e+08	2.70233e+08	3.2103e+08	2.95632e+08	1.4305	0.516516
P01593	Ig kappa chain V-I region AG OS=Homo sapiens PE=1 SV=1	2	1.04761e+06	1.66978e+06	1.3587e+06	1838692	1.02671e+06	1.4327e+06	1.05447	0.0765168
P01597	Ig kappa chain V-I region DEE OS=Homo sapiens PE=1 SV=1	3	1.50119e+06	1.00638e+06	1.25378e+06	2.70206e+06	1.71258e+06	2.20732e+06	1.76052	0.816004
P01600	Ig kappa chain V-I region Hau OS=Homo sapiens PE=1 SV=1	2	1.50119e+06	862277	1.18173e+06	2.48206e+06	1.71258e+06	2.09732e+06	1.77478	0.827641
P01606	Ig kappa chain V-I region OU OS=Homo sapiens PE=1 SV=1	2	1.50119e+06	862277	1.18173e+06	2.48206e+06	1.71258e+06	2.09732e+06	1.77478	0.827641
P80362	Ig kappa chain V-I region WAT OS=Homo sapiens PE=1 SV=1	2	1.50119e+06	862277	1.18173e+06	2.48206e+06	1.71258e+06	2.09732e+06	1.77478	0.827641
P01614	Ig kappa chain V-II region Cum OS=Homo sapiens PE=1 SV=1	2	4.21756e+06	6840415	5.52899e+06	1.54322e+07	1.77706e+07	1.66014e+07	3.00261	1.58622
P01615	Ig kappa chain V-II region FR OS=Homo sapiens PE=1 SV=1	2	217469	157228	187349	150677	144810	147744	0.788602	-0.342631
P06309	Ig kappa chain V-II region GM607 (Fragment) OS=Homo sapiens PE=4 SV=1	2	4.21756e+06	6840415	5.52899e+06	1.54322e+07	1.77706e+07	1.66014e+07	3.00261	1.58622
P06310	Ig kappa chain V-II region RPMI 6410 OS=Homo sapiens PE=4 SV=1	3	1.11023e+07	1.37456e+07	1.2424e+07	2.02847e+07	18821946	1.95533e+07	1.57384	0.654287
P01617	Ig kappa chain V-II region TEW OS=Homo sapiens PE=1 SV=1	3	5.20636e+06	7.81644e+06	6.5114e+06	1.69837e+07	1.91657e+07	1.80747e+07	2.77586	1.47293
P04206	Ig kappa chain V-III region GOL OS=Homo sapiens PE=1 SV=1	7	71471.9	120161	95816.5	216510	292427	254468	2.65579	1.40914
P01621	Ig kappa chain V-III region NG9 (Fragment) OS=Homo sapiens PE=2 SV=1	3	1731171	1.54938e+06	1.64027e+06	2.01377e+06	1.52704e+06	1.77041e+06	1.07934	0.110145
P01620	Ig kappa chain V-III region SIE OS=Homo sapiens PE=1 SV=1	6	2.00458e+07	2.10944e+07	2.05701e+07	3.92214e+07	3.33888e+07	3.63051e+07	1.76494	0.819622
P01622	Ig kappa chain V-III region Ti OS=Homo sapiens PE=1 SV=1	5	1.50571e+07	1.60488e+07	1.5553e+07	2.92849e+07	2.41861e+07	2.67355e+07	1.719	0.781567
P04433	Ig kappa chain V-III region VG (Fragment) OS=Homo sapiens PE=1 SV=1	2	1.07132e+07	10046853	1.038e+07	5.33896e+07	2.67364e+07	4.0063e+07	3.85962	1.94846
P04434	Ig kappa chain V-III region VH (Fragment) OS=Homo sapiens PE=4 SV=1	2	2.56498e+07	2.64433e+07	2.60466e+07	3.14103e+07	2.91714e+07	3.02908e+07	1.16295	0.217787
P01623	Ig kappa chain V-III region WOL OS=Homo sapiens PE=1 SV=1	8	6.08319e+07	7.57286e+07	6.82803e+07	9.75485e+07	9.24343e+07	9.49914e+07	1.3912	0.476329
P04211	Ig lambda chain V region 4A OS=Homo sapiens PE=4 SV=1	2	1.14896e+07	1.15931e+07	1.15413e+07	3.13417e+07	3.3918e+07	32629860	2.82722	1.49938
P06316	Ig lambda chain V-I region BL2 OS=Homo sapiens PE=2 SV=1	3	712717	417118	564918	3.1955e+06	1.90465e+06	2.55008e+06	4.51407	2.17443
P01700	Ig lambda chain V-I region HA OS=Homo sapiens PE=1 SV=1	2	5.48029e+06	6105865	5.79308e+06	16230030	10294585	1.32623e+07	2.28934	1.19493
P04208	Ig lambda chain V-I region WAH OS=Homo sapiens PE=1 SV=1	4	2.10978e+06	1.67686e+06	1.89332e+06	1.09756e+07	8.74924e+06	9.86244e+06	5.20907	2.38103
P80748	Ig lambda chain V-III region LOI OS=Homo sapiens PE=1 SV=1	2	9.38898e+06	9849289	9.61914e+06	1.63483e+07	1.46031e+07	1.54757e+07	1.60884	0.686023
P01714	Ig lambda chain V-III region SH OS=Homo sapiens PE=1 SV=1	2	1.40173e+07	1.278e+07	1.33987e+07	1.93705e+07	11226109	1.52983e+07	1.14178	0.191279
P0CG04	Ig lambda-1 chain C regions OS=Homo sapiens GN=IGLC1 PE=1 SV=1	13	1.02379e+09	8.67898e+08	9.45842e+08	1.20333e+09	9.68505e+08	1.08592e+09	1.1481	0.199246
P0CG05	Ig lambda-2 chain C regions OS=Homo sapiens GN=IGLC2 PE=1 SV=1	13	1.03865e+08	9.30183e+07	9.84415e+07	2.11066e+08	1.57956e+08	1.84511e+08	1.87432	0.906368
P0CG06	Ig lambda-3 chain C regions OS=Homo sapiens GN=IGLC3 PE=1 SV=1	10	334178062	273347346	303762704	192694179	159336762	1.76015e+08	0.579451	-0.787243
P0CF74	Ig lambda-6 chain C region OS=Homo sapiens GN=IGLC6 PE=4 SV=1	6	5.15437e+06	6.23146e+06	5.69292e+06	1.80036e+07	1.47273e+07	1.63654e+07	2.8747	1.52341
P01871	Ig mu chain C region OS=Homo sapiens GN=IGHM PE=1 SV=3	24	4.67638e+07	4.54757e+07	4.61198e+07	6.54841e+07	4.68846e+07	5.61843e+07	1.21823	0.284783
P04220	Ig mu heavy chain disease protein OS=Homo sapiens PE=1 SV=1	16	2.50225e+07	2.42524e+07	2.46375e+07	3.85511e+07	3.12953e+07	3.49232e+07	1.41748	0.503332
Q9Y6R7	IgGFc-binding protein OS=Homo sapiens GN=FCGBP PE=1 SV=3	28	1.47124e+07	1.5346e+07	1.50292e+07	4.20312e+07	2.90704e+07	3.55508e+07	2.36545	1.24212
P23083	Immunoglobulin heavy variable 1-2 OS=Homo sapiens GN=IGHV1-2 PE=1 SV=2	2	1.14499e+07	5.51861e+06	8.48426e+06	1.60603e+07	1.2089e+07	14074659	1.65891	0.73024
P01742	Immunoglobulin heavy variable 1-69 OS=Homo sapiens GN=IGHV1-69 PE=1 SV=2	2	365111	173000	269056	9.62774e+06	6.50113e+06	8.06444e+06	29.9731	4.9056
P01762	Immunoglobulin heavy variable 3-11 OS=Homo sapiens GN=IGHV3-11 PE=1 SV=2	3	2.81354e+07	3.25366e+07	3.0336e+07	5.64043e+07	3.9063e+07	4.77337e+07	1.5735	0.653975
P01764	Immunoglobulin heavy variable 3-23 OS=Homo sapiens GN=IGHV3-23 PE=1 SV=2	5	4.89705e+07	2.49713e+07	3.69709e+07	2.90023e+07	2.23746e+07	2.56884e+07	0.694829	-0.52527
P01768	Immunoglobulin heavy variable 3-30 OS=Homo sapiens GN=IGHV3-30 PE=1 SV=2	5	4.89705e+07	2.49713e+07	3.69709e+07	2.90023e+07	2.23746e+07	2.56884e+07	0.694829	-0.52527
P01763	Immunoglobulin heavy variable 3-48 OS=Homo sapiens GN=IGHV3-48 PE=1 SV=2	3	2.81354e+07	3.25366e+07	3.0336e+07	5.64043e+07	3.9063e+07	4.77337e+07	1.5735	0.653975
P01780	Immunoglobulin heavy variable 3-7 OS=Homo sapiens GN=IGHV3-7 PE=1 SV=2	5	2.81354e+07	3.25366e+07	3.0336e+07	5.66735e+07	3.99927e+07	4.83331e+07	1.59326	0.67198
P01591	Immunoglobulin J chain OS=Homo sapiens GN=JCHAIN PE=1 SV=4	11	3.91759e+08	3.86265e+08	3.89012e+08	3.25081e+08	2.70747e+08	2.97914e+08	0.765823	-0.384917
P01599	Immunoglobulin kappa variable 1-17 OS=Homo sapiens GN=IGKV1-17 PE=1 SV=2	2	140235	180024	160129	488065	404215	446140	2.78612	1.47826
P01701	Immunoglobulin lambda variable 1-51 OS=Homo sapiens GN=IGLV1-51 PE=1 SV=2	3	712717	417118	564918	3.1955e+06	1.90465e+06	2.55008e+06	4.51407	2.17443
B9A064	Immunoglobulin lambda-like polypeptide 5 OS=Homo sapiens GN=IGLL5 PE=2 SV=2	14	1.03341e+09	8.76793e+08	9.55104e+08	1.22603e+09	9.84455e+08	1.10524e+09	1.1572	0.210635
P11215	Integrin alpha-M OS=Homo sapiens GN=ITGAM PE=1 SV=2	2	132875	58781.6	95828.1	164952	156538	160745	1.67743	0.746255
P19827	Inter-alpha-trypsin inhibitor heavy chain H1 OS=Homo sapiens GN=ITIH1 PE=1 SV=3	2	86701.7	63480.6	75091.1	223627	267184	245406	3.2681	1.70845
P19823	Inter-alpha-trypsin inhibitor heavy chain H2 OS=Homo sapiens GN=ITIH2 PE=1 SV=2	4	531963	226957	379460	2.70091e+06	2.04197e+06	2.37144e+06	6.24951	2.64374
Q14624	Inter-alpha-trypsin inhibitor heavy chain H4 OS=Homo sapiens GN=ITIH4 PE=1 SV=4	3	2.85758e+06	2.4273e+06	2.64244e+06	5.6624e+06	4.22607e+06	4.94424e+06	1.87109	0.903876
P18510	Interleukin-1 receptor antagonist protein OS=Homo sapiens GN=IL1RN PE=1 SV=1	4	2.03813e+06	2.25435e+06	2.14624e+06	6.56812e+06	4.6659e+06	5.61701e+06	2.61714	1.38799
P07476	Involucrin OS=Homo sapiens GN=IVL PE=1 SV=2	3	7.45655e+06	6394160	6.92535e+06	3835890	4.50103e+06	4.16846e+06	0.601913	-0.732373
P06870	Kallikrein-1 OS=Homo sapiens GN=KLK1 PE=1 SV=2	6	9.11246e+07	8.83867e+07	8.97556e+07	1.04855e+08	8.33458e+07	9.41004e+07	1.04841	0.0681993
Q9UBX7	Kallikrein-11 OS=Homo sapiens GN=KLK11 PE=1 SV=2	8	8.03061e+06	6.18567e+06	7.10814e+06	1.05026e+07	6.16112e+06	8.33184e+06	1.17215	0.229163
Q9UKR3	Kallikrein-13 OS=Homo sapiens GN=KLK13 PE=2 SV=1	3	5.74196e+06	4.48954e+06	5.11575e+06	810125	622700	716413	0.140041	-2.83608
Q92876	Kallikrein-6 OS=Homo sapiens GN=KLK6 PE=1 SV=1	3	315949	286208	301079	400457	428572	414515	1.37677	0.461283
P13645	Keratin, type I cytoskeletal 10 OS=Homo sapiens GN=KRT10 PE=1 SV=6	15	320199	565250	442725	2.18287e+06	5.33059e+06	3.75673e+06	8.48547	3.085
P02533	Keratin, type I cytoskeletal 14 OS=Homo sapiens GN=KRT14 PE=1 SV=4	4	115478	221360	168419	708190	564909	636549	3.77955	1.91822
P19012	Keratin, type I cytoskeletal 15 OS=Homo sapiens GN=KRT15 PE=1 SV=3	4	287278	204852	246065	724868	721205	723037	2.9384	1.55503
P08779	Keratin, type I cytoskeletal 16 OS=Homo sapiens GN=KRT16 PE=1 SV=4	4	115478	221360	168419	708190	564909	636549	3.77955	1.91822
Q04695	Keratin, type I cytoskeletal 17 OS=Homo sapiens GN=KRT17 PE=1 SV=2	3	115478	221360	168419	592884	429612	511248	3.03557	1.60197
P08727	Keratin, type I cytoskeletal 19 OS=Homo sapiens GN=KRT19 PE=1 SV=4	3	115478	221360	168419	592884	429612	511248	3.03557	1.60197
Q2M2I5	Keratin, type I cytoskeletal 24 OS=Homo sapiens GN=KRT24 PE=1 SV=1	2	162980	194956	178968	249559	531484	390522	2.18207	1.1257
Q7Z3Z0	Keratin, type I cytoskeletal 25 OS=Homo sapiens GN=KRT25 PE=1 SV=1	2	33905.1	25012.3	29458.7	213219	269840	241529	8.19891	3.03543
Q7Z3Y8	Keratin, type I cytoskeletal 27 OS=Homo sapiens GN=KRT27 PE=1 SV=2	2	33905.1	25012.3	29458.7	213219	269840	241529	8.19891	3.03543
Q7Z3Y7	Keratin, type I cytoskeletal 28 OS=Homo sapiens GN=KRT28 PE=1 SV=2	3	149383	169778	159581	315636	613342	464489	2.91068	1.54136
P35527	Keratin, type I cytoskeletal 9 OS=Homo sapiens GN=KRT9 PE=1 SV=3	10	3.2219e+06	257510	1.7397e+06	3.97053e+06	3.10853e+06	3.53953e+06	2.03456	1.02472
Q9NSB2	Keratin, type II cuticular Hb4 OS=Homo sapiens GN=KRT84 PE=2 SV=2	3	49907.9	19473.5	34690.7	426734	344444	385589	11.1151	3.47444
P04264	Keratin, type II cytoskeletal 1 OS=Homo sapiens GN=KRT1 PE=1 SV=6	26	2.06087e+06	2.14848e+06	2.10468e+06	9.0297e+06	5.86061e+06	7.44516e+06	3.53743	1.8227
P35908	Keratin, type II cytoskeletal 2 epidermal OS=Homo sapiens GN=KRT2 PE=1 SV=2	12	49907.9	121231	85569.5	646384	1.22691e+06	936649	10.9461	3.45234
Q01546	Keratin, type II cytoskeletal 2 oral OS=Homo sapiens GN=KRT76 PE=1 SV=2	6	49907.9	19473.5	34690.7	426734	1.22691e+06	826824	23.8342	4.57496
P12035	Keratin, type II cytoskeletal 3 OS=Homo sapiens GN=KRT3 PE=1 SV=3	4	49907.9	19473.5	34690.7	426734	344444	385589	11.1151	3.47444
O95678	Keratin, type II cytoskeletal 75 OS=Homo sapiens GN=KRT75 PE=1 SV=2	4	49907.9	19473.5	34690.7	426734	344444	385589	11.1151	3.47444
Q5XKE5	Keratin, type II cytoskeletal 79 OS=Homo sapiens GN=KRT79 PE=1 SV=2	3	49907.9	19473.5	34690.7	426734	344444	385589	11.1151	3.47444
P01042	Kininogen-1 OS=Homo sapiens GN=KNG1 PE=1 SV=2	3	7.84301e+06	6.94339e+06	7.3932e+06	2.74208e+07	1.83113e+07	2.2866e+07	3.09285	1.62894
P22079	Lactoperoxidase OS=Homo sapiens GN=LPO PE=1 SV=2	29	1.10258e+08	1.07197e+08	1.08727e+08	1.58558e+08	1.70137e+08	1.64348e+08	1.51156	0.596038
P02788	Lactotransferrin OS=Homo sapiens GN=LTF PE=1 SV=6	76	8.26363e+08	8.37854e+08	8.32108e+08	1.27611e+09	1.14877e+09	1.21244e+09	1.45707	0.543071
P02750	Leucine-rich alpha-2-glycoprotein OS=Homo sapiens GN=LRG1 PE=1 SV=2	8	3.59093e+06	3.59704e+06	3.59398e+06	9399298	7.30986e+06	8.35458e+06	2.3246	1.21698
P30740	Leukocyte elastase inhibitor OS=Homo sapiens GN=SERPINB1 PE=1 SV=1	15	4.70112e+06	4.95939e+06	4.83025e+06	2.46477e+07	1.53702e+07	2.00089e+07	4.14242	2.05047
P09960	Leukotriene A-4 hydrolase OS=Homo sapiens GN=LTA4H PE=1 SV=2	7	683483	679031	681257	5.36287e+06	5.726e+06	5.54444e+06	8.13854	3.02477
P31025	Lipocalin-1 OS=Homo sapiens GN=LCN1 PE=1 SV=1	15	2.21625e+08	2.30615e+08	2.2612e+08	5.05907e+08	4.43519e+08	4.74713e+08	2.09938	1.06997
P00338	L-lactate dehydrogenase A chain OS=Homo sapiens GN=LDHA PE=1 SV=2	9	1.00037e+07	1.21058e+07	1.10547e+07	3.24359e+07	3.25828e+07	3.25094e+07	2.94076	1.55619
P07195	L-lactate dehydrogenase B chain OS=Homo sapiens GN=LDHB PE=1 SV=2	2	51761.5	44000	47880.8	333222	157044	245133	5.11966	2.35605
P08637	Low affinity immunoglobulin gamma Fc region receptor III-A OS=Homo sapiens GN=FCGR3A PE=1 SV=2	3	690055	1.30571e+06	997883	2.78747e+06	2.07544e+06	2.43146e+06	2.43661	1.28488
O95274	Ly6/PLAUR domain-containing protein 3 OS=Homo sapiens GN=LYPD3 PE=1 SV=2	4	1.56996e+07	1.72118e+07	1.64557e+07	4.56358e+07	3.1349e+07	3.84924e+07	2.33916	1.22599
P61626	Lysozyme C OS=Homo sapiens GN=LYZ PE=1 SV=1	16	3.83356e+09	3.5816e+09	3.70758e+09	3.86139e+09	2.99047e+09	3.42593e+09	0.924035	-0.113981
P14174	Macrophage migration inhibitory factor OS=Homo sapiens GN=MIF PE=1 SV=4	2	2.7061e+06	3128434	2.91727e+06	9.70624e+06	8.13191e+06	8.91908e+06	3.05734	1.61228
P40121	Macrophage-capping protein OS=Homo sapiens GN=CAPG PE=1 SV=2	5	821255	1.13773e+06	979494	1.23607e+07	1.24085e+07	1.23846e+07	12.6438	3.66036
P40925	Malate dehydrogenase, cytoplasmic OS=Homo sapiens GN=MDH1 PE=1 SV=4	3	101595	567210	334402	1.30882e+07	1.41952e+07	1.36417e+07	40.7943	5.3503
P08493	Matrix Gla protein OS=Homo sapiens GN=MGP PE=1 SV=2	2	805372	614305	709839	4.21127e+06	3.22278e+06	3.71702e+06	5.23643	2.38858
P14780	Matrix metalloproteinase-9 OS=Homo sapiens GN=MMP9 PE=1 SV=3	14	8.12038e+06	7.57916e+06	7.84977e+06	1.59402e+07	1.46047e+07	1.52724e+07	1.94559	0.960207
P01033	Metalloproteinase inhibitor 1 OS=Homo sapiens GN=TIMP1 PE=1 SV=1	6	1.09545e+07	9.07718e+06	1.00158e+07	1.00544e+07	8.90216e+06	9.4783e+06	0.946331	-0.0795831
P26038	Moesin OS=Homo sapiens GN=MSN PE=1 SV=3	34	3.05953e+07	3.11279e+07	3.08616e+07	8.65355e+07	7.8905e+07	8.27202e+07	2.68036	1.42243
P98088	Mucin-5AC OS=Homo sapiens GN=MUC5AC PE=1 SV=4	5	1.08329e+07	7.55833e+06	9.19561e+06	2.736e+07	1.86027e+07	2.29813e+07	2.49917	1.32145
Q9HC84	Mucin-5B OS=Homo sapiens GN=MUC5B PE=1 SV=3	101	1.00906e+09	8.44082e+08	9.26572e+08	2.05693e+09	1.82271e+09	1.93982e+09	2.09355	1.06595
Q8TAX7	Mucin-7 OS=Homo sapiens GN=MUC7 PE=1 SV=2	6	3.15511e+08	2.44004e+08	2.79757e+08	1.73572e+08	1.65667e+08	1.6962e+08	0.60631	-0.721871
P24158	Myeloblastin OS=Homo sapiens GN=PRTN3 PE=1 SV=3	3	2.99167e+06	4.07853e+06	3.5351e+06	1.6626e+07	2.08481e+07	1.87371e+07	5.30029	2.40607
P41218	Myeloid cell nuclear differentiation antigen OS=Homo sapiens GN=MNDA PE=1 SV=1	6	635931	787738	711834	4.73755e+06	3.19963e+06	3.96859e+06	5.57516	2.47901
P05164	Myeloperoxidase OS=Homo sapiens GN=MPO PE=1 SV=1	29	2.01213e+07	2.11203e+07	2.06208e+07	5.72108e+07	4.96695e+07	5.34401e+07	2.59157	1.37382
P35579	Myosin-9 OS=Homo sapiens GN=MYH9 PE=1 SV=4	2	639007	19156.4	329082	2.61955e+06	1.78988e+06	2.20472e+06	6.6996	2.74407
P22894	Neutrophil collagenase OS=Homo sapiens GN=MMP8 PE=1 SV=1	2	160910	118601	139755	1.47877e+06	378517	928643	6.64478	2.73222
P59665	Neutrophil defensin 1 OS=Homo sapiens GN=DEFA1 PE=1 SV=1	4	3.56649e+08	301410663	3.2903e+08	470378802	402348656	436363729	1.32621	0.407313
P59666	Neutrophil defensin 3 OS=Homo sapiens GN=DEFA3 PE=1 SV=1	4	3.56649e+08	301410663	3.2903e+08	470378802	402348656	436363729	1.32621	0.407313
P08246	Neutrophil elastase OS=Homo sapiens GN=ELANE PE=1 SV=1	5	3.56026e+06	1.10075e+07	7.28388e+06	3.5289e+07	2.51512e+07	3.02201e+07	4.1489	2.05273
P80188	Neutrophil gelatinase-associated lipocalin OS=Homo sapiens GN=LCN2 PE=1 SV=2	10	2.18281e+06	2.09521e+06	2.13901e+06	9.72655e+06	1.06124e+07	1.01695e+07	4.7543	2.24923
P10153	Non-secretory ribonuclease OS=Homo sapiens GN=RNASE2 PE=1 SV=2	2	1.04937e+06	1.05884e+06	1.0541e+06	2.96899e+06	2636863	2.80293e+06	2.65906	1.41092
Q02818	Nucleobindin-1 OS=Homo sapiens GN=NUCB1 PE=1 SV=4	12	8.37084e+06	7.67892e+06	8.02488e+06	1.09923e+07	9.41696e+06	1.02046e+07	1.27162	0.346672
P80303	Nucleobindin-2 OS=Homo sapiens GN=NUCB2 PE=1 SV=2	21	1.36052e+07	9.01544e+06	1.13103e+07	3.09699e+07	2.7183e+07	2.90764e+07	2.57078	1.36221
P15531	Nucleoside diphosphate kinase A OS=Homo sapiens GN=NME1 PE=1 SV=1	4	1.93165e+06	2.22487e+06	2.07826e+06	6.20646e+06	6.3072e+06	6.25683e+06	3.01061	1.59005
P22392	Nucleoside diphosphate kinase B OS=Homo sapiens GN=NME2 PE=1 SV=1	5	2.10915e+06	2.46831e+06	2.28873e+06	7.48771e+06	7.73541e+06	7.61156e+06	3.32568	1.73365
O75594	Peptidoglycan recognition protein 1 OS=Homo sapiens GN=PGLYRP1 PE=1 SV=1	6	1.3565e+07	1.07985e+07	1.21817e+07	3.59304e+07	2.51398e+07	3.05351e+07	2.50663	1.32575
P62937	Peptidyl-prolyl cis-trans isomerase A OS=Homo sapiens GN=PPIA PE=1 SV=2	11	8.97648e+06	9.00139e+06	8.98894e+06	3.508e+07	2.92753e+07	3.21777e+07	3.5797	1.83984
Q9Y536	Peptidyl-prolyl cis-trans isomerase A-like 4A OS=Homo sapiens GN=PPIAL4A PE=2 SV=1	2	701809	832096	766953	3.08554e+06	2.88681e+06	2.98618e+06	3.89356	1.96109
P23284	Peptidyl-prolyl cis-trans isomerase B OS=Homo sapiens GN=PPIB PE=1 SV=2	9	4.20035e+07	3.08065e+07	3.6405e+07	3.65411e+07	2.88244e+07	3.26828e+07	0.897755	-0.155607
P62942	Peptidyl-prolyl cis-trans isomerase FKBP1A OS=Homo sapiens GN=FKBP1A PE=1 SV=2	4	475233	214950	345092	1.96966e+06	1.19383e+06	1.58174e+06	4.58354	2.19646
P32119	Peroxiredoxin-2 OS=Homo sapiens GN=PRDX2 PE=1 SV=5	2	485051	500951	493001	2.3086e+06	1.7204e+06	2.0145e+06	4.0862	2.03076
P30086	Phosphatidylethanolamine-binding protein 1 OS=Homo sapiens GN=PEBP1 PE=1 SV=3	5	984285	1.05552e+06	1.0199e+06	6.41046e+06	5.95787e+06	6.18416e+06	6.06349	2.60015
Q96G03	Phosphoglucomutase-2 OS=Homo sapiens GN=PGM2 PE=1 SV=4	2	284978	184826	234902	885320	801304	843312	3.59006	1.84401
P00558	Phosphoglycerate kinase 1 OS=Homo sapiens GN=PGK1 PE=1 SV=3	18	2.42127e+07	2.10969e+07	2.26548e+07	9.1802e+07	6.1606e+07	7.6704e+07	3.38577	1.75948
P18669	Phosphoglycerate mutase 1 OS=Homo sapiens GN=PGAM1 PE=1 SV=2	10	8.00153e+06	1.50291e+07	1.15153e+07	5.86005e+07	5.39973e+07	5.62989e+07	4.88905	2.28955
P15259	Phosphoglycerate mutase 2 OS=Homo sapiens GN=PGAM2 PE=1 SV=3	5	5.84024e+06	1.29662e+07	9.40319e+06	5.21926e+07	4.94411e+07	5.08168e+07	5.40421	2.43408
P55058	Phospholipid transfer protein OS=Homo sapiens GN=PLTP PE=1 SV=1	2	1.91809e+06	1.42388e+06	1.67099e+06	1.78509e+06	1.35001e+06	1.56755e+06	0.938098	-0.09219
P05155	Plasma protease C1 inhibitor OS=Homo sapiens GN=SERPING1 PE=1 SV=2	3	372975	249558	311266	5.35525e+06	3.88058e+06	4.61792e+06	14.8359	3.89102
P00747	Plasminogen OS=Homo sapiens GN=PLG PE=1 SV=2	2	139043	144778	141910	824799	590033	707416	4.98495	2.31758
P13796	Plastin-2 OS=Homo sapiens GN=LCP1 PE=1 SV=6	17	1.05497e+07	6.3456e+06	8.44763e+06	4.74687e+07	3.81434e+07	4.28061e+07	5.06723	2.3412
P13797	Plastin-3 OS=Homo sapiens GN=PLS3 PE=1 SV=4	3	49672.8	51847.3	50760	254304	231975	243140	4.78999	2.26002
P01833	Polymeric immunoglobulin receptor OS=Homo sapiens GN=PIGR PE=1 SV=4	57	1.27896e+09	1.36742e+09	1.32319e+09	2.27832e+09	1.93781e+09	2.10807e+09	1.59317	0.671902
Q6S8J3	POTE ankyrin domain family member E OS=Homo sapiens GN=POTEE PE=1 SV=3	6	1.33242e+08	1.64072e+08	1.48657e+08	5.48108e+08	5.02878e+08	5.25493e+08	3.53494	1.82168
A5A3E0	POTE ankyrin domain family member F OS=Homo sapiens GN=POTEF PE=1 SV=2	6	1.33242e+08	1.64072e+08	1.48657e+08	5.48108e+08	5.02878e+08	5.25493e+08	3.53494	1.82168
P0CG38	POTE ankyrin domain family member I OS=Homo sapiens GN=POTEI PE=3 SV=1	5	1.31031e+08	1.61485e+08	1.46258e+08	5.38782e+08	4.93665e+08	5.16224e+08	3.52954	1.81948
P0CG39	POTE ankyrin domain family member J OS=Homo sapiens GN=POTEJ PE=3 SV=1	4	9.83854e+07	1.20807e+08	1.09596e+08	3.65329e+08	3.00668e+08	3.32998e+08	3.03842	1.60332
P20742	Pregnancy zone protein OS=Homo sapiens GN=PZP PE=1 SV=4	3	552086	536885	544486	3.7604e+06	2.51393e+06	3.13716e+06	5.7617	2.52649
Q8N0Y7	Probable phosphoglycerate mutase 4 OS=Homo sapiens GN=PGAM4 PE=3 SV=1	4	2.31811e+06	2.02241e+06	2.17026e+06	4.76797e+06	7.5685e+06	6.16824e+06	2.84216	1.50699
P07737	Profilin-1 OS=Homo sapiens GN=PFN1 PE=1 SV=2	15	1.75677e+08	1.23261e+08	1.49469e+08	3.89597e+08	3.98755e+08	3.94176e+08	2.63718	1.39899
P12273	Prolactin-inducible protein OS=Homo sapiens GN=PIP PE=1 SV=1	12	1.93083e+08	1.89885e+08	1.91484e+08	1.84424e+08	1.75349e+08	1.79886e+08	0.939432	-0.0901388
Q6MZM9	Proline-rich protein 27 OS=Homo sapiens GN=PRR27 PE=2 SV=1	2	1.43004e+06	2.10699e+06	1.76852e+06	3159974	2.52688e+06	2.84343e+06	1.6078	0.685092
Q16378	Proline-rich protein 4 OS=Homo sapiens GN=PRR4 PE=1 SV=3	2	2.20546e+06	2.03246e+06	2.11896e+06	8273.28	512000	260136	0.122766	-3.02602
O43490	Prominin-1 OS=Homo sapiens GN=PROM1 PE=1 SV=1	2	275715	309836	292776	547415	607236	577325	1.9719	0.97959
P07602	Prosaposin OS=Homo sapiens GN=PSAP PE=1 SV=2	13	1.11749e+07	1.6736e+07	1.39554e+07	1.49667e+07	1.49984e+07	1.49825e+07	1.0736	0.102455
P02760	Protein AMBP OS=Homo sapiens GN=AMBP PE=1 SV=1	3	355487	385825	370656	3.96313e+06	2.92979e+06	3.44646e+06	9.29828	3.21696
Q99497	Protein deglycase DJ-1 OS=Homo sapiens GN=PARK7 PE=1 SV=2	4	524410	662357	593383	2.60463e+06	1.8868e+06	2.24572e+06	3.7846	1.92014
P07237	Protein disulfide-isomerase OS=Homo sapiens GN=P4HB PE=1 SV=3	9	7.21492e+06	6.12715e+06	6.67103e+06	9.82014e+06	8.87295e+06	9.34655e+06	1.40106	0.486524
P58499	Protein FAM3B OS=Homo sapiens GN=FAM3B PE=1 SV=2	5	5.81118e+06	4.91524e+06	5.36321e+06	6.14885e+06	739664	3.44426e+06	0.6422	-0.638905
Q96BQ1	Protein FAM3D OS=Homo sapiens GN=FAM3D PE=1 SV=1	3	3.6381e+06	4.23695e+06	3.93752e+06	5.75218e+06	6.48538e+06	6.11878e+06	1.55397	0.635956
Q6P5S2	Protein LEG1 homolog OS=Homo sapiens GN=LEG1 PE=1 SV=2	14	1.92414e+08	1.85319e+08	1.88867e+08	2.19761e+08	1.69244e+08	1.94503e+08	1.02984	0.0424221
P31949	Protein S100-A11 OS=Homo sapiens GN=S100A11 PE=1 SV=2	4	2.14073e+07	1.98108e+07	2.06091e+07	5.27523e+07	4.94045e+07	5.10784e+07	2.47844	1.30943
P80511	Protein S100-A12 OS=Homo sapiens GN=S100A12 PE=1 SV=2	5	8.23617e+06	6.50236e+06	7.36926e+06	7.20791e+06	5147676	6.17779e+06	0.838319	-0.254429
P31151	Protein S100-A7 OS=Homo sapiens GN=S100A7 PE=1 SV=4	5	1.21294e+06	673439	943188	1.74827e+06	1.72866e+06	1.73847e+06	1.84318	0.882198
P05109	Protein S100-A8 OS=Homo sapiens GN=S100A8 PE=1 SV=1	12	1.91902e+08	1.38662e+08	1.65282e+08	2.3801e+08	2.12822e+08	2.25416e+08	1.36382	0.447658
P06702	Protein S100-A9 OS=Homo sapiens GN=S100A9 PE=1 SV=1	13	3.81427e+08	3.31249e+08	3.56338e+08	5.15056e+08	4.57493e+08	4.86274e+08	1.36464	0.448523
Q9BYX7	Putative beta-actin-like protein 3 OS=Homo sapiens GN=POTEKP PE=5 SV=1	4	4.08642e+06	5.41887e+06	4.75265e+06	3.05021e+07	3.01295e+07	3.03158e+07	6.37871	2.67327
Q5VTE0	Putative elongation factor 1-alpha-like 3 OS=Homo sapiens GN=EEF1A1P5 PE=5 SV=1	2	262693	445759	354226	1.2922e+06	1.01275e+06	1.15247e+06	3.2535	1.70199
A8MUU1	Putative fatty acid-binding protein 5-like protein 3 OS=Homo sapiens GN=FABP5P3 PE=5 SV=1	3	1.10932e+06	1.71097e+06	1.41015e+06	3.11542e+06	3.67903e+06	3.39723e+06	2.40913	1.26851
P48741	Putative heat shock 70 kDa protein 7 OS=Homo sapiens GN=HSPA7 PE=5 SV=2	5	7.32406e+06	7.12354e+06	7.2238e+06	1.97047e+07	1.7591e+07	1.86479e+07	2.58145	1.36818
B2RPK0	Putative high mobility group protein B1-like 1 OS=Homo sapiens GN=HMGB1P1 PE=5 SV=1	4	1.40251e+06	83620.8	743067	2.55048e+06	2.59752e+06	2.574e+06	3.46402	1.79245
Q5VSP4	Putative lipocalin 1-like protein 1 OS=Homo sapiens GN=LCN1P1 PE=5 SV=1	2	1.08856e+08	1.13908e+08	1.11382e+08	2.89352e+08	2.19166e+08	2.54259e+08	2.28275	1.19078
O60361	Putative nucleoside diphosphate kinase OS=Homo sapiens GN=NME2P1 PE=5 SV=1	3	264543	377440	320991	2.69606e+06	3.21464e+06	2.95535e+06	9.20695	3.20272
P30613	Pyruvate kinase PKLR OS=Homo sapiens GN=PKLR PE=1 SV=2	2	1.0339e+06	756304	895101	3.77103e+06	2.60684e+06	3.18894e+06	3.56266	1.83295
P14618	Pyruvate kinase PKM OS=Homo sapiens GN=PKM PE=1 SV=4	28	2.51011e+07	2.66052e+07	2.58531e+07	1.15982e+08	9.83386e+07	1.0716e+08	4.14497	2.05136
P50395	Rab GDP dissociation inhibitor beta OS=Homo sapiens GN=GDI2 PE=1 SV=2	2	74679.6	58885.4	66782.5	975336	1.19941e+06	1.08737e+06	16.2823	4.02523
P35241	Radixin OS=Homo sapiens GN=RDX PE=1 SV=1	9	1.3229e+07	1.3433e+07	1.3331e+07	30523793	3.18233e+07	3.11736e+07	2.33843	1.22554
P63000	Ras-related C3 botulinum toxin substrate 1 OS=Homo sapiens GN=RAC1 PE=1 SV=1	2	834706	111047	472877	5.84398e+06	5.80057e+06	5.82228e+06	12.3125	3.62205
P15153	Ras-related C3 botulinum toxin substrate 2 OS=Homo sapiens GN=RAC2 PE=1 SV=1	5	3.56498e+06	1.42531e+06	2.49514e+06	1.15217e+07	1.15892e+07	1.15554e+07	4.63117	2.21138
P60763	Ras-related C3 botulinum toxin substrate 3 OS=Homo sapiens GN=RAC3 PE=1 SV=1	2	834706	111047	472877	5.84398e+06	5.80057e+06	5.82228e+06	12.3125	3.62205
P62491	Ras-related protein Rab-11A OS=Homo sapiens GN=RAB11A PE=1 SV=3	2	194193	242406	218300	1.93193e+06	2.27382e+06	2102877	9.63298	3.26798
Q15907	Ras-related protein Rab-11B OS=Homo sapiens GN=RAB11B PE=1 SV=4	2	194193	242406	218300	1.93193e+06	2.27382e+06	2102877	9.63298	3.26798
P51149	Ras-related protein Rab-7a OS=Homo sapiens GN=RAB7A PE=1 SV=1	2	232461	161698	197079	1.65956e+06	1.30088e+06	1.48022e+06	7.51079	2.90897
P52565	Rho GDP-dissociation inhibitor 1 OS=Homo sapiens GN=ARHGDIA PE=1 SV=3	7	1.34291e+06	2.88679e+06	2.11485e+06	8.5164e+06	4.81524e+06	6.66582e+06	3.15191	1.65623
P52566	Rho GDP-dissociation inhibitor 2 OS=Homo sapiens GN=ARHGDIB PE=1 SV=3	16	3.721e+07	3.05658e+07	3.38879e+07	1.55044e+08	1.58482e+08	1.56763e+08	4.62594	2.20975
P08134	Rho-related GTP-binding protein RhoC OS=Homo sapiens GN=RHOC PE=1 SV=1	4	1.20758e+06	752024	979802	2.6373e+06	2.3652e+06	2.50125e+06	2.55281	1.35209
P34096	Ribonuclease 4 OS=Homo sapiens GN=RNASE4 PE=1 SV=3	7	1.09574e+07	1.02559e+07	1.06066e+07	7.90403e+06	6.78631e+06	7.34517e+06	0.692507	-0.530099
O00584	Ribonuclease T2 OS=Homo sapiens GN=RNASET2 PE=1 SV=2	6	4.96219e+06	5.70044e+06	5331315	7.42438e+06	9.51668e+06	8.47053e+06	1.58883	0.66796
Q8N474	Secreted frizzled-related protein 1 OS=Homo sapiens GN=SFRP1 PE=1 SV=1	3	3.59456e+06	3.21608e+06	3.40532e+06	2.49362e+06	2.92144e+06	2.70753e+06	0.795089	-0.330813
Q9NQ38	Serine protease inhibitor Kazal-type 5 OS=Homo sapiens GN=SPINK5 PE=1 SV=2	7	2.48668e+06	3.72436e+06	3.10552e+06	1.18363e+07	9.76022e+06	1.07982e+07	3.47711	1.79789
P02787	Serotransferrin OS=Homo sapiens GN=TF PE=1 SV=3	70	1.35375e+08	1.22221e+08	1.28798e+08	5.52775e+08	4.82927e+08	5.17851e+08	4.02065	2.00743
P29508	Serpin B3 OS=Homo sapiens GN=SERPINB3 PE=1 SV=2	6	1.06335e+06	1.06497e+06	1.06416e+06	1.49966e+07	1.35784e+07	1.42875e+07	13.4261	3.74697
P48594	Serpin B4 OS=Homo sapiens GN=SERPINB4 PE=1 SV=2	4	775403	612606	694004	1.25912e+07	1.15108e+07	1.2051e+07	17.3645	4.11807
P36952	Serpin B5 OS=Homo sapiens GN=SERPINB5 PE=1 SV=2	2	236230	303093	269662	870728	659802	765265	2.83787	1.50481
P02768	Serum albumin OS=Homo sapiens GN=ALB PE=1 SV=2	104	4.53221e+09	4.29016e+09	4.41118e+09	1.19206e+10	1.04381e+10	1.11794e+10	2.53432	1.3416
P0DJI8	Serum amyloid A-1 protein OS=Homo sapiens GN=SAA1 PE=1 SV=1	2	1.18116e+06	558684	869920	832397	1.17334e+06	1.00287e+06	1.15283	0.205178
Q9H299	SH3 domain-binding glutamic acid-rich-like protein 3 OS=Homo sapiens GN=SH3BGRL3 PE=1 SV=1	4	4.20977e+07	4.40631e+07	4.30804e+07	6.51119e+07	4.63483e+07	5.57301e+07	1.29363	0.371423
P35326	Small proline-rich protein 2A OS=Homo sapiens GN=SPRR2A PE=1 SV=1	2	1.03789e+06	887769	962832	1.00029e+06	1.32621e+06	1.16325e+06	1.20816	0.272808
P35325	Small proline-rich protein 2B OS=Homo sapiens GN=SPRR2B PE=2 SV=1	2	1.03789e+06	887769	962832	1.00029e+06	1.32621e+06	1.16325e+06	1.20816	0.272808
P22532	Small proline-rich protein 2D OS=Homo sapiens GN=SPRR2D PE=2 SV=2	2	1.03789e+06	887769	962832	1.00029e+06	1.32621e+06	1.16325e+06	1.20816	0.272808
P22531	Small proline-rich protein 2E OS=Homo sapiens GN=SPRR2E PE=2 SV=2	2	1.03789e+06	887769	962832	1.00029e+06	1.32621e+06	1.16325e+06	1.20816	0.272808
Q9UBC9	Small proline-rich protein 3 OS=Homo sapiens GN=SPRR3 PE=1 SV=2	3	1.60192e+06	1.2521e+06	1.42701e+06	4.99169e+06	4.92286e+06	4.95727e+06	3.47389	1.79655
Q14515	SPARC-like protein 1 OS=Homo sapiens GN=SPARCL1 PE=1 SV=2	12	9.15573e+06	6.85323e+06	8.00448e+06	8.83811e+06	5.01319e+06	6.92565e+06	0.865222	-0.208858
P16949	Stathmin OS=Homo sapiens GN=STMN1 PE=1 SV=3	3	445629	115868	280749	5.10089e+06	4.46167e+06	4.78128e+06	17.0305	4.09005
P02814	Submaxillary gland androgen-regulated protein 3B OS=Homo sapiens GN=SMR3B PE=1 SV=2	2	50548.4	72898.8	61723.6	231588	158164	194876	3.15724	1.65866
O00391	Sulfhydryl oxidase 1 OS=Homo sapiens GN=QSOX1 PE=1 SV=3	6	653078	580617	616847	899880	976375	938127	1.52084	0.60487
P00441	Superoxide dismutase [Cu-Zn] OS=Homo sapiens GN=SOD1 PE=1 SV=2	2	7.45133e+06	4.6284e+06	6.03987e+06	1.44954e+07	1.14197e+07	1.29575e+07	2.14533	1.1012
Q6UWP8	Suprabasin OS=Homo sapiens GN=SBSN PE=1 SV=2	16	1.93288e+06	1.38649e+06	1.65969e+06	2.53524e+06	4.56261e+06	3.54892e+06	2.13831	1.09647
Q99536	Synaptic vesicle membrane protein VAT-1 homolog OS=Homo sapiens GN=VAT1 PE=1 SV=2	2	543606	524665	534135	1.25326e+06	1.81646e+06	1.53486e+06	2.87353	1.52283
Q9BRA2	Thioredoxin domain-containing protein 17 OS=Homo sapiens GN=TXNDC17 PE=1 SV=1	3	408720	299147	353933	1.08896e+06	1.16298e+06	1.12597e+06	3.1813	1.66962
P10599	Thioredoxin OS=Homo sapiens GN=TXN PE=1 SV=3	7	6.54474e+06	6.51076e+06	6.52775e+06	3.99462e+07	4.47075e+07	4.23269e+07	6.48414	2.69692
P62328	Thymosin beta-4 OS=Homo sapiens GN=TMSB4X PE=1 SV=2	6	1.5698e+07	1.23247e+07	1.40114e+07	4.90976e+07	4.65561e+07	4.78269e+07	3.41344	1.77122
P37837	Transaldolase OS=Homo sapiens GN=TALDO1 PE=1 SV=2	19	1.24576e+07	1.38433e+07	1.31505e+07	5.8016e+07	4.34342e+07	5.07251e+07	3.85728	1.94759
P20061	Transcobalamin-1 OS=Homo sapiens GN=TCN1 PE=1 SV=2	8	2.18598e+07	2.08214e+07	2.13406e+07	2.33199e+07	1.59528e+07	1.96364e+07	0.92014	-0.120074
P61586	Transforming protein RhoA OS=Homo sapiens GN=RHOA PE=1 SV=1	7	5.8908e+06	3.20074e+06	4.54577e+06	1.741e+07	1.63752e+07	1.68926e+07	3.71612	1.8938
P37802	Transgelin-2 OS=Homo sapiens GN=TAGLN2 PE=1 SV=3	4	660213	577424	618818	1.20596e+06	1.70717e+06	1.45657e+06	2.35379	1.23498
P29401	Transketolase OS=Homo sapiens GN=TKT PE=1 SV=3	25	3.97557e+07	4.23176e+07	4.10367e+07	1.83016e+08	1.49808e+08	1.66412e+08	4.0552	2.01977
P13693	Translationally-controlled tumor protein OS=Homo sapiens GN=TPT1 PE=1 SV=1	2	1557443	2.14712e+06	1.85228e+06	4.15332e+06	3.50881e+06	3.83107e+06	2.0683	1.04844
P02766	Transthyretin OS=Homo sapiens GN=TTR PE=1 SV=1	7	3.78912e+06	2.24124e+06	3.01518e+06	1.42829e+07	1.27041e+07	1.34935e+07	4.47519	2.16195
Q07654	Trefoil factor 3 OS=Homo sapiens GN=TFF3 PE=1 SV=1	3	1.93546e+07	1.62745e+07	1.78146e+07	2.21965e+07	1.52191e+07	1.87078e+07	1.05014	0.0705806
P60174	Triosephosphate isomerase OS=Homo sapiens GN=TPI1 PE=1 SV=3	15	3.89635e+07	2.88906e+07	3.39271e+07	1.04561e+08	8.29059e+07	9.37332e+07	2.76279	1.46612
P09493	Tropomyosin alpha-1 chain OS=Homo sapiens GN=TPM1 PE=1 SV=2	2	715311	786786	751048	1.1496e+06	1.30634e+06	1.22797e+06	1.635	0.709295
P06753	Tropomyosin alpha-3 chain OS=Homo sapiens GN=TPM3 PE=1 SV=2	3	1.0324e+06	1.23749e+06	1.13495e+06	1.796e+06	1.99937e+06	1.89768e+06	1.67205	0.741617
P67936	Tropomyosin alpha-4 chain OS=Homo sapiens GN=TPM4 PE=1 SV=3	2	715311	786786	751048	1.1496e+06	1.30634e+06	1.22797e+06	1.635	0.709295
P07951	Tropomyosin beta chain OS=Homo sapiens GN=TPM2 PE=1 SV=1	2	715311	786786	751048	1.1496e+06	1.30634e+06	1.22797e+06	1.635	0.709295
O75347	Tubulin-specific chaperone A OS=Homo sapiens GN=TBCA PE=1 SV=3	2	1.13487e+06	1.00797e+06	1.07142e+06	2.34581e+06	2.97919e+06	2.6625e+06	2.48501	1.31325
P50552	Vasodilator-stimulated phosphoprotein OS=Homo sapiens GN=VASP PE=1 SV=3	5	1.95363e+06	2.93235e+06	2.44299e+06	4.69787e+06	3.20953e+06	3.9537e+06	1.61838	0.694553
P18206	Vinculin OS=Homo sapiens GN=VCL PE=1 SV=4	3	420364	306287	363325	977375	780081	878728	2.41857	1.27415
P02774	Vitamin D-binding protein OS=Homo sapiens GN=GC PE=1 SV=1	11	1.03903e+07	4.17534e+06	7.28285e+06	2.24979e+07	2.09868e+07	2.17424e+07	2.98542	1.57793
Q14508	WAP four-disulfide core domain protein 2 OS=Homo sapiens GN=WFDC2 PE=1 SV=2	4	7.5464e+06	9.97925e+06	8.76283e+06	1.27038e+07	6.34695e+06	9.52538e+06	1.08702	0.120381
O75083	WD repeat-containing protein 1 OS=Homo sapiens GN=WDR1 PE=1 SV=4	3	211505	186240	198872	1.96651e+06	1.58479e+06	1.77565e+06	8.9286	3.15843
P25311	Zinc-alpha-2-glycoprotein OS=Homo sapiens GN=AZGP1 PE=1 SV=2	34	3.7347e+08	2.85033e+08	3.29251e+08	5.37464e+08	4.6334e+08	5.00402e+08	1.51982	0.603897
Q96DA0	Zymogen granule protein 16 homolog B OS=Homo sapiens GN=ZG16B PE=1 SV=3	6	5.58071e+06	8.04647e+06	6.81359e+06	1.11459e+07	8.79004e+06	9.96795e+06	1.46295	0.548882
