# Supplementary material for: In search of the altering salivary proteome in metastatic breast and ovarian cancers
Source: FASEB Bioadv. 2019 Jan 30;1(3):191–207. doi: 10.1096/fba.2018-00029 (PMC6996400; doi:10.1096/fba.2018-00029)
Supplement: Supplementary file 6 [file FBA2-1-191-s006.xlsx]

## Sheet: CAO vs. CAOAC-Table S5
Supplementry material, Table 5: Comparision of proteins between CAO and CAOAC
Accession	Description	Peptides	Abundance: F1: Sample, 1, CAOAC	Abundance: F8: Sample, 2, CAOAC	Abundance ratio CAOAC	Abundance: F4: Sample, 1, CAO	Abundance: F5: Sample, 2, CAO	Abundabnce CAO	Abundance ratio CAO/CAOAC	Fold change Log 2
Q04917	14-3-3 protein eta OS=Homo sapiens GN=YWHAH PE=1 SV=4	3	2.6628e+06	3.19662e+06	2.92971e+06	6.31802e+06	6.04158e+06	6.1798e+06	2.10936	1.0768
P61981	14-3-3 protein gamma OS=Homo sapiens GN=YWHAG PE=1 SV=2	3	2.6628e+06	3.19662e+06	2.92971e+06	6.31802e+06	6.04158e+06	6.1798e+06	2.10936	1.0768
P31947	14-3-3 protein sigma OS=Homo sapiens GN=SFN PE=1 SV=1	8	5.12698e+06	6.91158e+06	6.01928e+06	9.87568e+06	1.39107e+07	1.18932e+07	1.97585	0.982473
P27348	14-3-3 protein theta OS=Homo sapiens GN=YWHAQ PE=1 SV=1	2	2.6628e+06	3.19662e+06	2.92971e+06	3.61594e+06	3.22823e+06	3.42208e+06	1.16806	0.224116
P63104	14-3-3 protein zeta/delta OS=Homo sapiens GN=YWHAZ PE=1 SV=1	4	738297	1.06924e+06	903769	837246	587849	712548	0.788418	-0.342967
P52209	6-phosphogluconate dehydrogenase, decarboxylating OS=Homo sapiens GN=PGD PE=1 SV=3	11	1.45367e+07	9.50711e+06	1.20219e+07	1.11157e+07	1.23343e+07	1.1725e+07	0.975304	-0.0360768
P11021	78 kDa glucose-regulated protein OS=Homo sapiens GN=HSPA5 PE=1 SV=2	10	4.13891e+06	3.52314e+06	3.83103e+06	1.90011e+06	2.06437e+06	1.98224e+06	0.517418	-0.950598
P68032	Actin, alpha cardiac muscle 1 OS=Homo sapiens GN=ACTC1 PE=1 SV=1	18	9.51897e+06	6.40103e+06	7.96e+06	803820	621848	712834	0.089552	-3.48113
P68133	Actin, alpha skeletal muscle OS=Homo sapiens GN=ACTA1 PE=1 SV=1	18	9.51897e+06	6.40103e+06	7.96e+06	803820	621848	712834	0.089552	-3.48113
P62736	Actin, aortic smooth muscle OS=Homo sapiens GN=ACTA2 PE=1 SV=1	17	9.51897e+06	6.40103e+06	7.96e+06	803820	621848	712834	0.089552	-3.48113
P60709	Actin, cytoplasmic 1 OS=Homo sapiens GN=ACTB PE=1 SV=1	29	3.13435e+08	3.23827e+08	3.18631e+08	3.43251e+08	3.7355e+08	3.584e+08	1.12481	0.169684
P63261	Actin, cytoplasmic 2 OS=Homo sapiens GN=ACTG1 PE=1 SV=1	29	114993	66112.4	90552.8	270306	399821	335063	3.7002	1.8876
P63267	Actin, gamma-enteric smooth muscle OS=Homo sapiens GN=ACTG2 PE=1 SV=1	17	9.51897e+06	6.40103e+06	7.96e+06	803820	621848	712834	0.089552	-3.48113
P61158	Actin-related protein 3 OS=Homo sapiens GN=ACTR3 PE=1 SV=3	3	343679	177695	260687	1.00071e+06	1.14576e+06	1.07324e+06	4.11695	2.04158
P07108	Acyl-CoA-binding protein OS=Homo sapiens GN=DBI PE=1 SV=2	5	9.7584e+06	8.47211e+06	9.11525e+06	703205	905329	804267	0.0882331	-3.50254
Q01518	Adenylyl cyclase-associated protein 1 OS=Homo sapiens GN=CAP1 PE=1 SV=5	11	3.54802e+06	2.03476e+06	2.79139e+06	2.57138e+07	1.98607e+07	2.27872e+07	8.16339	3.02917
P43652	Afamin OS=Homo sapiens GN=AFM PE=1 SV=1	2	627360	546484	586922	52430.8	73499	62964.9	0.10728	-3.22055
P02763	Alpha-1-acid glycoprotein 1 OS=Homo sapiens GN=ORM1 PE=1 SV=1	7	3.16322e+07	1.67033e+07	2.41677e+07	1.57466e+07	1.21151e+07	1.39309e+07	0.576423	-0.794799
P19652	Alpha-1-acid glycoprotein 2 OS=Homo sapiens GN=ORM2 PE=1 SV=2	6	3.62323e+06	4.11252e+06	3.86787e+06	338257	425638	381947	0.0987487	-3.34009
P01011	Alpha-1-antichymotrypsin OS=Homo sapiens GN=SERPINA3 PE=1 SV=2	8	7.20741e+06	5.31005e+06	6.25873e+06	3.38187e+06	2.67846e+06	3.03017e+06	0.484151	-1.04647
P01009	Alpha-1-antitrypsin OS=Homo sapiens GN=SERPINA1 PE=1 SV=3	26	225441139	5.04017e+08	3.64729e+08	6.30071e+07	6.7192e+07	6.50995e+07	0.178487	-2.48611
P04217	Alpha-1B-glycoprotein OS=Homo sapiens GN=A1BG PE=1 SV=4	9	7.6589e+06	6.9475e+06	7.3032e+06	8.5624e+06	8.87562e+06	8.71901e+06	1.19386	0.255636
P02765	Alpha-2-HS-glycoprotein OS=Homo sapiens GN=AHSG PE=1 SV=1	5	2.19975e+06	3.1786e+06	2.68917e+06	362482	465112	413797	0.153875	-2.70017
P01023	Alpha-2-macroglobulin OS=Homo sapiens GN=A2M PE=1 SV=3	29	6.10947e+07	5.27237e+07	5.69092e+07	9.76534e+06	1.13853e+07	1.05753e+07	0.185828	-2.42796
A8K2U0	Alpha-2-macroglobulin-like protein 1 OS=Homo sapiens GN=A2ML1 PE=1 SV=3	11	4821364	4.48991e+06	4.65563e+06	4.17612e+06	3.01788e+06	3.597e+06	0.772613	-0.372182
P04745	Alpha-amylase 1 OS=Homo sapiens GN=AMY1A PE=1 SV=2	61	4.50956e+09	4.24736e+09	4.37846e+09	1.15257e+09	1.22383e+09	1.1882e+09	0.271374	-1.88165
P06733	Alpha-enolase OS=Homo sapiens GN=ENO1 PE=1 SV=2	29	4.2905e+07	4.1582e+07	4.22435e+07	6.16647e+07	6.21271e+07	6.18959e+07	1.46522	0.551114
P04083	Annexin A1 OS=Homo sapiens GN=ANXA1 PE=1 SV=2	7	7.66857e+06	6.92737e+06	7.29797e+06	4.49886e+06	1.25982e+06	2.87934e+06	0.39454	-1.34176
P12429	Annexin A3 OS=Homo sapiens GN=ANXA3 PE=1 SV=3	5	3.28032e+06	2.30928e+06	2.7948e+06	401844	320970	361407	0.129314	-2.95105
P03973	Antileukoproteinase OS=Homo sapiens GN=SLPI PE=1 SV=2	15	5.86617e+08	6.43768e+08	6.15192e+08	5.61267e+08	6.10059e+08	5.85663e+08	0.952	-0.0709661
P01008	Antithrombin-III OS=Homo sapiens GN=SERPINC1 PE=1 SV=1	7	4.9968e+06	3.57458e+06	4.28569e+06	2.17783e+06	2.46925e+06	2.32354e+06	0.542162	-0.883203
P02647	Apolipoprotein A-I OS=Homo sapiens GN=APOA1 PE=1 SV=1	20	7.82077e+07	7.4471e+07	7.63394e+07	6.9153e+07	7.3061e+07	7.1107e+07	0.931459	-0.102436
P06727	Apolipoprotein A-IV OS=Homo sapiens GN=APOA4 PE=1 SV=3	3	449288	281224	365256	156594	71466.2	114030	0.312193	-1.67949
P05089	Arginase-1 OS=Homo sapiens GN=ARG1 PE=1 SV=2	3	412685	277148	344916	84493.3	231245	157869	0.457703	-1.12752
P20160	Azurocidin OS=Homo sapiens GN=AZU1 PE=1 SV=3	4	1.76619e+07	2.22478e+07	1.99548e+07	17735798	1.68201e+07	1.7278e+07	0.865853	-0.207806
P02812	Basic salivary proline-rich protein 2 OS=Homo sapiens GN=PRB2 PE=1 SV=3	3	2.88282e+08	2.48748e+08	2.68515e+08	1.56041e+08	1.60202e+08	1.58121e+08	0.588874	-0.76397
P02749	Beta-2-glycoprotein 1 OS=Homo sapiens GN=APOH PE=1 SV=3	5	1.48431e+07	1.77124e+07	1.62777e+07	3.6014e+06	4.77365e+06	4.18753e+06	0.257255	-1.95873
P61769	Beta-2-microglobulin OS=Homo sapiens GN=B2M PE=1 SV=1	6	3.24754e+08	3.26617e+08	3.25686e+08	1.09356e+08	1.04011e+08	1.06683e+08	0.327566	-1.61014
P60022	Beta-defensin 1 OS=Homo sapiens GN=DEFB1 PE=1 SV=1	2	3.20426e+06	3.04229e+06	3.12328e+06	230914	2.15183e+06	1.19137e+06	0.381449	-1.39044
O15263	Beta-defensin 4A OS=Homo sapiens GN=DEFB4A PE=1 SV=1	2	318832	714300	516566	451873	395396	423635	0.820098	-0.286132
P13929	Beta-enolase OS=Homo sapiens GN=ENO3 PE=1 SV=5	2	1.2353e+06	988089	1.11169e+06	1.3599e+06	1.11645e+06	1.23817e+06	1.11377	0.155452
Q96DR5	BPI fold-containing family A member 2 OS=Homo sapiens GN=BPIFA2 PE=1 SV=2	11	3.65177e+07	2.92724e+07	3.2895e+07	8.20451e+06	7.1431e+06	7.6738e+06	0.233282	-2.09986
Q8TDL5	BPI fold-containing family B member 1 OS=Homo sapiens GN=BPIFB1 PE=1 SV=1	4	3.71053e+06	8.89381e+06	6.30217e+06	2.51219e+06	4.90885e+06	3.71052e+06	0.588769	-0.764226
Q8N4F0	BPI fold-containing family B member 2 OS=Homo sapiens GN=BPIFB2 PE=1 SV=2	11	4.51192e+07	4.00518e+07	4.25855e+07	3.1646e+07	3.45999e+07	3.3123e+07	0.777799	-0.362531
P27482	Calmodulin-like protein 3 OS=Homo sapiens GN=CALML3 PE=1 SV=2	4	2.5073e+06	1.88623e+06	2.19676e+06	1.57421e+06	1.5491e+06	1.56166e+06	0.710889	-0.492304
P23280	Carbonic anhydrase 6 OS=Homo sapiens GN=CA6 PE=1 SV=3	9	9.24767e+07	8.39011e+07	8.81889e+07	3.0344e+07	3.73345e+07	3.38392e+07	0.383713	-1.3819
P16870	Carboxypeptidase E OS=Homo sapiens GN=CPE PE=1 SV=1	3	1.57663e+06	1.40261e+06	1.48962e+06	890575	710545	800560	0.537426	-0.895863
P04040	Catalase OS=Homo sapiens GN=CAT PE=1 SV=3	14	4.56781e+06	3.51482e+06	4.04131e+06	3.78899e+06	3.59098e+06	3.68999e+06	0.913066	-0.13121
P49913	Cathelicidin antimicrobial peptide OS=Homo sapiens GN=CAMP PE=1 SV=1	10	1.54446e+07	1.72084e+07	1.63265e+07	3.13663e+07	3.72689e+07	3.43176e+07	2.10196	1.07173
P07858	Cathepsin B OS=Homo sapiens GN=CTSB PE=1 SV=3	3	9.29536e+06	7.64757e+06	8471463	874340	1.21875e+06	1.04654e+06	0.123537	-3.01698
P07339	Cathepsin D OS=Homo sapiens GN=CTSD PE=1 SV=1	3	2.86245e+06	2.11523e+06	2.48884e+06	583467	177109	380288	0.152797	-2.71031
P08311	Cathepsin G OS=Homo sapiens GN=CTSG PE=1 SV=2	12	2.14495e+06	2.20915e+06	2.17705e+06	1.8335e+07	1.8984e+07	1.86595e+07	8.57101	3.09947
P07711	Cathepsin L1 OS=Homo sapiens GN=CTSL PE=1 SV=2	2	1.49526e+06	1.25501e+06	1.37513e+06	653857	670318	662087	0.481472	-1.05448
Q9UBR2	Cathepsin Z OS=Homo sapiens GN=CTSZ PE=1 SV=1	2	1.99884e+06	1563384	1.78111e+06	2.97194e+06	2.75475e+06	2.86334e+06	1.60762	0.684925
Q9NRJ3	C-C motif chemokine 28 OS=Homo sapiens GN=CCL28 PE=1 SV=1	2	2.50781e+06	296426	1.40212e+06	900648	648765	774707	0.552527	-0.855884
P00450	Ceruloplasmin OS=Homo sapiens GN=CP PE=1 SV=1	8	2.56458e+07	2.15884e+07	2.36171e+07	2.49126e+06	2.91782e+06	2.70454e+06	0.114516	-3.12638
P10909	Clusterin OS=Homo sapiens GN=CLU PE=1 SV=1	15	1.88045e+07	1.24034e+07	15603911	2.12789e+07	1.80842e+07	1.96816e+07	1.26132	0.334938
Q14019	Coactosin-like protein OS=Homo sapiens GN=COTL1 PE=1 SV=3	4	445570	817718	631644	9.04308e+06	6.00084e+06	7.52196e+06	11.9085	3.57393
P23528	Cofilin-1 OS=Homo sapiens GN=CFL1 PE=1 SV=3	12	6.56376e+06	6.61474e+06	6.58925e+06	1.50161e+07	1.33757e+07	1.41959e+07	2.1544	1.10729
Q9Y281	Cofilin-2 OS=Homo sapiens GN=CFL2 PE=1 SV=1	4	2682148	2.81949e+06	2.75082e+06	1.01802e+07	9.29861e+06	9.7394e+06	3.54054	1.82397
P01024	Complement C3 OS=Homo sapiens GN=C3 PE=1 SV=2	39	8.1685e+07	9.25058e+07	8.70954e+07	4.48147e+07	4.76104e+07	4.62125e+07	0.530597	-0.914312
P0C0L4	Complement C4-A OS=Homo sapiens GN=C4A PE=1 SV=2	4	831006	1.05238e+06	941695	1.97027e+06	1.60445e+06	1.78736e+06	1.89803	0.924502
P0C0L5	Complement C4-B OS=Homo sapiens GN=C4B PE=1 SV=2	4	831006	1.05238e+06	941695	1.97027e+06	1.60445e+06	1.78736e+06	1.89803	0.924502
P00751	Complement factor B OS=Homo sapiens GN=CFB PE=1 SV=2	11	4.47438e+06	4.21448e+06	4.34443e+06	5.67254e+06	4.91745e+06	5.29499e+06	1.2188	0.285462
P08603	Complement factor H OS=Homo sapiens GN=CFH PE=1 SV=4	6	1.85855e+06	1.27117e+06	1.56486e+06	1.03308e+06	2.83511e+06	1.93409e+06	1.23595	0.305623
P22528	Cornifin-B OS=Homo sapiens GN=SPRR1B PE=1 SV=2	7	7.76789e+07	6.12135e+07	6.94462e+07	5.07965e+06	5.03675e+06	5.0582e+06	0.0728362	-3.7792
Q9UBG3	Cornulin OS=Homo sapiens GN=CRNN PE=1 SV=1	8	3.14695e+06	3.59402e+06	3.37049e+06	5.07274e+06	7.69223e+06	6.38249e+06	1.89364	0.921162
P31146	Coronin-1A OS=Homo sapiens GN=CORO1A PE=1 SV=4	16	3.51908e+06	1.01045e+06	2.26477e+06	8.79965e+07	7.36455e+07	8.0821e+07	35.6862	5.1573
P04080	Cystatin-B OS=Homo sapiens GN=CSTB PE=1 SV=2	7	1.3789e+08	1.20455e+08	1.29173e+08	8.58536e+06	7.65161e+06	8.11848e+06	0.0628498	-3.99195
P01034	Cystatin-C OS=Homo sapiens GN=CST3 PE=1 SV=1	13	1.16329e+08	1.00059e+08	1.08194e+08	7.26949e+07	5.23312e+07	6.2513e+07	0.577786	-0.791393
P28325	Cystatin-D OS=Homo sapiens GN=CST5 PE=1 SV=1	6	1.15918e+08	9.26465e+07	1.04282e+08	2.21788e+07	1.50459e+07	1.86124e+07	0.178481	-2.48616
P01036	Cystatin-S OS=Homo sapiens GN=CST4 PE=1 SV=3	18	4.51711e+09	5.34441e+09	4.93076e+09	2.03283e+09	2.13117e+09	2.082e+09	0.422247	-1.24384
P09228	Cystatin-SA OS=Homo sapiens GN=CST2 PE=1 SV=1	16	8.16848e+08	6.97597e+08	7.57222e+08	2.6968e+08	2.65516e+08	2.67598e+08	0.353394	-1.50065
P01037	Cystatin-SN OS=Homo sapiens GN=CST1 PE=1 SV=3	15	1.86847e+09	1.55656e+09	1.71251e+09	4.42643e+08	3.64754e+08	4.03698e+08	0.235735	-2.08476
P54108	Cysteine-rich secretory protein 3 OS=Homo sapiens GN=CRISP3 PE=1 SV=1	15	6.71441e+08	7.72841e+08	7.22141e+08	8.9545e+08	9.81922e+08	9.38686e+08	1.29986	0.378362
P32320	Cytidine deaminase OS=Homo sapiens GN=CDA PE=1 SV=2	6	806092	1.09919e+06	952639	4.08938e+06	3.79225e+06	3.94081e+06	4.13673	2.04849
Q9UGM3	Deleted in malignant brain tumors 1 protein OS=Homo sapiens GN=DMBT1 PE=1 SV=2	28	3.89981e+08	3.08446e+08	3.49213e+08	2.5471e+08	2.36739e+08	2.45724e+08	0.703652	-0.507067
Q02487	Desmocollin-2 OS=Homo sapiens GN=DSC2 PE=1 SV=1	4	5.96058e+06	6.35834e+06	6.15946e+06	1.56839e+06	1.48039e+06	1.52439e+06	0.247487	-2.01457
Q02413	Desmoglein-1 OS=Homo sapiens GN=DSG1 PE=1 SV=2	9	2.4037e+06	2.64106e+06	2.52238e+06	707846	2.84658e+06	1777213	0.704578	-0.505169
P32926	Desmoglein-3 OS=Homo sapiens GN=DSG3 PE=1 SV=2	10	2.84892e+07	3.13884e+07	2.99388e+07	2.95448e+07	2.69554e+07	2.82501e+07	0.943596	-0.0837586
P60981	Destrin OS=Homo sapiens GN=DSTN PE=1 SV=3	3	584999	592256	588627	8.59261e+06	7.53093e+06	8.06177e+06	13.6959	3.77567
P19957	Elafin OS=Homo sapiens GN=PI3 PE=1 SV=3	3	7.85913e+06	1.33407e+06	4.5966e+06	1.56243e+07	1.61939e+07	1.59091e+07	3.46106	1.79121
P68104	Elongation factor 1-alpha 1 OS=Homo sapiens GN=EEF1A1 PE=1 SV=1	2	1.12161e+06	171657	646633	262693	445759	354226	0.547801	-0.868276
Q05639	Elongation factor 1-alpha 2 OS=Homo sapiens GN=EEF1A2 PE=1 SV=1	2	1.12161e+06	171657	646633	262693	445759	354226	0.547801	-0.868276
P11678	Eosinophil peroxidase OS=Homo sapiens GN=EPX PE=1 SV=2	3	2.45498e+06	1.5724e+06	2.01369e+06	2.35513e+06	2.05227e+06	2.2037e+06	1.09436	0.130086
Q9GZZ8	Extracellular glycoprotein lacritin OS=Homo sapiens GN=LACRT PE=1 SV=1	3	2.68334e+06	1.74156e+06	2.21245e+06	2.51842e+06	2.28877e+06	2.40359e+06	1.0864	0.119549
P15311	Ezrin OS=Homo sapiens GN=EZR PE=1 SV=4	14	3.71184e+06	1.86317e+06	2.7875e+06	386413	290396	338405	0.121401	-3.04215
P52907	F-actin-capping protein subunit alpha-1 OS=Homo sapiens GN=CAPZA1 PE=1 SV=3	3	2.45298e+07	2.43658e+07	2.44478e+07	8.45185e+06	7.5019e+06	7.97687e+06	0.326282	-1.61581
P47755	F-actin-capping protein subunit alpha-2 OS=Homo sapiens GN=CAPZA2 PE=1 SV=3	2	2.44093e+07	2.43658e+07	2.43876e+07	7.86406e+06	7.24496e+06	7.55451e+06	0.309769	-1.69074
P47756	F-actin-capping protein subunit beta OS=Homo sapiens GN=CAPZB PE=1 SV=4	3	390942	197764	294353	196747	234299	215523	0.732194	-0.449703
Q01469	Fatty acid-binding protein, epidermal OS=Homo sapiens GN=FABP5 PE=1 SV=3	13	3.48e+07	2.27036e+07	2.87518e+07	2.32642e+07	2.03345e+07	2.17993e+07	0.75819	-0.399369
P02671	Fibrinogen alpha chain OS=Homo sapiens GN=FGA PE=1 SV=2	20	1.66589e+07	2.15394e+07	1.90992e+07	4.05618e+07	3.53884e+07	3.79751e+07	1.98831	0.991542
P02675	Fibrinogen beta chain OS=Homo sapiens GN=FGB PE=1 SV=2	17	2.13286e+07	1.34663e+07	1.73975e+07	2.06075e+07	1.73987e+07	1.90031e+07	1.09229	0.127359
P02679	Fibrinogen gamma chain OS=Homo sapiens GN=FGG PE=1 SV=3	6	4.08374e+06	3.77634e+06	3.93004e+06	2.37032e+06	3.13963e+06	2.75497e+06	0.701004	-0.512506
Q06828	Fibromodulin OS=Homo sapiens GN=FMOD PE=1 SV=2	2	448187	419388	433787	443759	426054	434907	1.00258	0.00371792
P20930	Filaggrin OS=Homo sapiens GN=FLG PE=1 SV=3	9	6.53858e+06	5.59034e+06	6.06446e+06	2.77557e+06	2.1485e+06	2.46203e+06	0.405977	-1.30053
P15328	Folate receptor alpha OS=Homo sapiens GN=FOLR1 PE=1 SV=3	7	7.44566e+06	8.19034e+06	7.818e+06	3.16828e+06	2.55224e+06	2.86026e+06	0.365856	-1.45065
P04075	Fructose-bisphosphate aldolase A OS=Homo sapiens GN=ALDOA PE=1 SV=2	28	6.26939e+07	6.397e+07	6.3332e+07	6.30257e+07	6.87724e+07	6.5899e+07	1.04053	0.0573241
P09958	Furin OS=Homo sapiens GN=FURIN PE=1 SV=2	2	122848	85852.5	104350	623770	345263	484516	4.64318	2.21511
Q05315	Galectin-10 OS=Homo sapiens GN=CLC PE=1 SV=3	3	464290	548224	506257	953413	1.49225e+06	1.22283e+06	2.41544	1.27228
P17931	Galectin-3 OS=Homo sapiens GN=LGALS3 PE=1 SV=5	4	2.49206e+06	2.09519e+06	2.29362e+06	1.68668e+06	1.35642e+06	1.52155e+06	0.663382	-0.592089
Q08380	Galectin-3-binding protein OS=Homo sapiens GN=LGALS3BP PE=1 SV=1	7	1.49203e+07	1.23708e+07	1.36456e+07	6.60395e+06	5.23625e+06	5.9201e+06	0.433848	-1.20474
P06396	Gelsolin OS=Homo sapiens GN=GSN PE=1 SV=1	18	706466221	1.02612e+07	3.58364e+08	1.85157e+07	1.70501e+07	1.77829e+07	0.0496225	-4.33286
P06744	Glucose-6-phosphate isomerase OS=Homo sapiens GN=GPI PE=1 SV=4	9	1.05915e+07	1.0197e+07	1.03943e+07	9.70908e+06	8.47106e+06	9.09007e+06	0.874528	-0.193424
P09211	Glutathione S-transferase P OS=Homo sapiens GN=GSTP1 PE=1 SV=2	4	3.52641e+06	2.7766e+06	3.1515e+06	5.08205e+06	6.98179e+06	6.03192e+06	1.91398	0.936577
P04406	Glyceraldehyde-3-phosphate dehydrogenase OS=Homo sapiens GN=GAPDH PE=1 SV=3	17	5.94418e+07	4.42103e+07	5.1826e+07	4.19864e+07	3.91085e+07	4.05475e+07	0.782376	-0.354066
Q8NBJ4	Golgi membrane protein 1 OS=Homo sapiens GN=GOLM1 PE=1 SV=1	5	4.17616e+06	9.24763e+06	6.71189e+06	4.77276e+06	4.24424e+06	4.5085e+06	0.671718	-0.574073
P28799	Granulins OS=Homo sapiens GN=GRN PE=1 SV=2	5	8.27352e+06	1.41113e+07	1.11924e+07	6.54699e+06	1.16282e+07	9.0876e+06	0.811943	-0.30055
P04899	Guanine nucleotide-binding protein G(i) subunit alpha-2 OS=Homo sapiens GN=GNAI2 PE=1 SV=3	2	183701	315311	249506	120823	292885	206854	0.829055	-0.270461
P00738	Haptoglobin OS=Homo sapiens GN=HP PE=1 SV=1	32	3.01845e+08	2.93734e+08	2.9779e+08	2.69633e+08	2.55032e+08	2.62332e+08	0.880932	-0.182898
P00739	Haptoglobin-related protein OS=Homo sapiens GN=HPR PE=2 SV=2	13	8.50637e+07	9.14595e+07	8.82616e+07	2.78105e+07	3.22608e+07	3.00357e+07	0.340303	-1.55511
P0DMV9	Heat shock 70 kDa protein 1B OS=Homo sapiens GN=HSPA1B PE=1 SV=1	23	1.85745e+07	4.14424e+07	3.00084e+07	2.44333e+07	2.10569e+07	2.27451e+07	0.757956	-0.399814
P34931	Heat shock 70 kDa protein 1-like OS=Homo sapiens GN=HSPA1L PE=1 SV=2	8	7.03379e+06	2.9704e+07	1.83689e+07	9.74814e+06	8.25473e+06	9.00143e+06	0.490037	-1.02904
P17066	Heat shock 70 kDa protein 6 OS=Homo sapiens GN=HSPA6 PE=1 SV=2	6	5.69771e+06	6.88226e+06	6.28998e+06	7.51311e+06	7.34079e+06	7.42695e+06	1.18076	0.239713
P11142	Heat shock cognate 71 kDa protein OS=Homo sapiens GN=HSPA8 PE=1 SV=1	16	5.29702e+06	4.03955e+06	4.66829e+06	6.1016e+06	6.11716e+06	6.10938e+06	1.3087	0.388133
P54652	Heat shock-related 70 kDa protein 2 OS=Homo sapiens GN=HSPA2 PE=1 SV=1	5	3.58931e+06	2.61134e+06	3.10033e+06	4.33904e+06	4.07109e+06	4.20507e+06	1.35633	0.439709
P69905	Hemoglobin subunit alpha OS=Homo sapiens GN=HBA1 PE=1 SV=2	13	1.89826e+08	2.25727e+08	2.07776e+08	4.97763e+07	4.49905e+07	4.73834e+07	0.22805	-2.13258
P68871	Hemoglobin subunit beta OS=Homo sapiens GN=HBB PE=1 SV=2	14	2.27872e+08	1.94005e+08	2.10939e+08	2.50538e+07	2.80377e+07	2.65458e+07	0.125846	-2.99027
P02042	Hemoglobin subunit delta OS=Homo sapiens GN=HBD PE=1 SV=2	11	1.58864e+06	3.0995e+06	2.34407e+06	89205.2	34240.1	61722.6	0.0263314	-5.24707
P02790	Hemopexin OS=Homo sapiens GN=HPX PE=1 SV=2	8	1.59425e+07	1.33973e+07	1.46699e+07	3.35465e+06	4.04205e+06	3.69835e+06	0.252105	-1.98791
P09429	High mobility group protein B1 OS=Homo sapiens GN=HMGB1 PE=1 SV=3	4	59047.3	100268	79657.4	1.40251e+06	83620.8	743067	9.32829	3.22161
P26583	High mobility group protein B2 OS=Homo sapiens GN=HMGB2 PE=1 SV=2	5	962290	1.67807e+06	1.32018e+06	2.86016e+06	7.92712e+06	5.39364e+06	4.08554	2.03053
P15516	Histatin-3 OS=Homo sapiens GN=HTN3 PE=1 SV=2	3	2.77742e+07	5.39013e+07	4.08378e+07	2.92062e+06	1.00474e+07	6.48399e+06	0.158774	-2.65495
P16403	Histone H1.2 OS=Homo sapiens GN=HIST1H1C PE=1 SV=2	9	3.55076e+06	2.10874e+06	2.82975e+06	1.5852e+07	1.37493e+07	1.48006e+07	5.23037	2.38691
P16402	Histone H1.3 OS=Homo sapiens GN=HIST1H1D PE=1 SV=2	8	3.42466e+06	2.10874e+06	2.7667e+06	1.5852e+07	1.37493e+07	1.48006e+07	5.34957	2.41942
P10412	Histone H1.4 OS=Homo sapiens GN=HIST1H1E PE=1 SV=2	8	3.42466e+06	2.10874e+06	2.7667e+06	1.5852e+07	1.37493e+07	1.48006e+07	5.34957	2.41942
P0C0S8	Histone H2A type 1 OS=Homo sapiens GN=HIST1H2AG PE=1 SV=2	3	4.24496e+06	5944698	5.09483e+06	1.16507e+06	1.26544e+06	1.21526e+06	0.238528	-2.06777
Q96QV6	Histone H2A type 1-A OS=Homo sapiens GN=HIST1H2AA PE=1 SV=3	2	4.24496e+06	5944698	5.09483e+06	1.16507e+06	1.23686e+06	1.20096e+06	0.235722	-2.08484
P04908	Histone H2A type 1-B/E OS=Homo sapiens GN=HIST1H2AB PE=1 SV=2	2	4.24496e+06	5944698	5.09483e+06	1.16507e+06	1.23686e+06	1.20096e+06	0.235722	-2.08484
Q93077	Histone H2A type 1-C OS=Homo sapiens GN=HIST1H2AC PE=1 SV=3	2	4.24496e+06	5944698	5.09483e+06	1.16507e+06	1.23686e+06	1.20096e+06	0.235722	-2.08484
P20671	Histone H2A type 1-D OS=Homo sapiens GN=HIST1H2AD PE=1 SV=2	3	4.24496e+06	5944698	5.09483e+06	1.16507e+06	1.26544e+06	1.21526e+06	0.238528	-2.06777
Q96KK5	Histone H2A type 1-H OS=Homo sapiens GN=HIST1H2AH PE=1 SV=3	3	4.24496e+06	5944698	5.09483e+06	1.16507e+06	1.26544e+06	1.21526e+06	0.238528	-2.06777
Q99878	Histone H2A type 1-J OS=Homo sapiens GN=HIST1H2AJ PE=1 SV=3	3	4.24496e+06	5944698	5.09483e+06	1.16507e+06	1.26544e+06	1.21526e+06	0.238528	-2.06777
Q6FI13	Histone H2A type 2-A OS=Homo sapiens GN=HIST2H2AA3 PE=1 SV=3	3	4.24496e+06	5944698	5.09483e+06	1.16507e+06	1.26544e+06	1.21526e+06	0.238528	-2.06777
Q16777	Histone H2A type 2-C OS=Homo sapiens GN=HIST2H2AC PE=1 SV=4	3	4.24496e+06	5944698	5.09483e+06	1.16507e+06	1.26544e+06	1.21526e+06	0.238528	-2.06777
Q7L7L0	Histone H2A type 3 OS=Homo sapiens GN=HIST3H2A PE=1 SV=3	2	4.24496e+06	5944698	5.09483e+06	1.16507e+06	1.23686e+06	1.20096e+06	0.235722	-2.08484
Q9BTM1	Histone H2A.J OS=Homo sapiens GN=H2AFJ PE=1 SV=1	3	4.24496e+06	5944698	5.09483e+06	1.16507e+06	1.26544e+06	1.21526e+06	0.238528	-2.06777
Q71UI9	Histone H2A.V OS=Homo sapiens GN=H2AFV PE=1 SV=3	2	4.24496e+06	5944698	5.09483e+06	1.16507e+06	1.23686e+06	1.20096e+06	0.235722	-2.08484
P0C0S5	Histone H2A.Z OS=Homo sapiens GN=H2AFZ PE=1 SV=2	2	4.24496e+06	5944698	5.09483e+06	1.16507e+06	1.23686e+06	1.20096e+06	0.235722	-2.08484
P16104	Histone H2AX OS=Homo sapiens GN=H2AFX PE=1 SV=2	2	4.24496e+06	5944698	5.09483e+06	1.16507e+06	1.23686e+06	1.20096e+06	0.235722	-2.08484
Q96A08	Histone H2B type 1-A OS=Homo sapiens GN=HIST1H2BA PE=1 SV=3	2	23496428	2.01187e+07	2.18076e+07	15327732	1.22781e+07	1.38029e+07	0.632942	-0.659855
P62807	Histone H2B type 1-C/E/F/G/I OS=Homo sapiens GN=HIST1H2BC PE=1 SV=4	4	2.36734e+07	2.03347e+07	2.20041e+07	1.54936e+07	1.24586e+07	1.39761e+07	0.635158	-0.654812
P58876	Histone H2B type 1-D OS=Homo sapiens GN=HIST1H2BD PE=1 SV=2	4	2.36734e+07	2.03347e+07	2.20041e+07	1.54936e+07	1.24586e+07	1.39761e+07	0.635158	-0.654812
Q93079	Histone H2B type 1-H OS=Homo sapiens GN=HIST1H2BH PE=1 SV=3	4	2.36734e+07	2.03347e+07	2.20041e+07	1.54936e+07	1.24586e+07	1.39761e+07	0.635158	-0.654812
O60814	Histone H2B type 1-K OS=Homo sapiens GN=HIST1H2BK PE=1 SV=3	4	2.36734e+07	2.03347e+07	2.20041e+07	1.54936e+07	1.24586e+07	1.39761e+07	0.635158	-0.654812
Q99880	Histone H2B type 1-L OS=Homo sapiens GN=HIST1H2BL PE=1 SV=3	4	2.36734e+07	2.03347e+07	2.20041e+07	1.54936e+07	1.24586e+07	1.39761e+07	0.635158	-0.654812
Q99879	Histone H2B type 1-M OS=Homo sapiens GN=HIST1H2BM PE=1 SV=3	4	2.36734e+07	2.03347e+07	2.20041e+07	1.54936e+07	1.24586e+07	1.39761e+07	0.635158	-0.654812
Q99877	Histone H2B type 1-N OS=Homo sapiens GN=HIST1H2BN PE=1 SV=3	4	2.36734e+07	2.03347e+07	2.20041e+07	1.54936e+07	1.24586e+07	1.39761e+07	0.635158	-0.654812
Q5QNW6	Histone H2B type 2-F OS=Homo sapiens GN=HIST2H2BF PE=1 SV=3	4	2.36734e+07	2.03347e+07	2.20041e+07	1.54936e+07	1.24586e+07	1.39761e+07	0.635158	-0.654812
P57053	Histone H2B type F-S OS=Homo sapiens GN=H2BFS PE=1 SV=2	4	2.36734e+07	2.03347e+07	2.20041e+07	1.54936e+07	1.24586e+07	1.39761e+07	0.635158	-0.654812
P68431	Histone H3.1 OS=Homo sapiens GN=HIST1H3A PE=1 SV=2	5	191736	207940	199838	814357	2.21923e+06	1.51679e+06	7.59012	2.92412
Q16695	Histone H3.1t OS=Homo sapiens GN=HIST3H3 PE=1 SV=3	5	191736	207940	199838	814357	2.21923e+06	1.51679e+06	7.59012	2.92412
Q71DI3	Histone H3.2 OS=Homo sapiens GN=HIST2H3A PE=1 SV=3	5	191736	207940	199838	814357	2.21923e+06	1.51679e+06	7.59012	2.92412
P84243	Histone H3.3 OS=Homo sapiens GN=H3F3A PE=1 SV=2	4	191736	207940	199838	419635	1.86001e+06	1.13982e+06	5.70374	2.51191
Q6NXT2	Histone H3.3C OS=Homo sapiens GN=H3F3C PE=1 SV=3	3	191736	207940	199838	104201	1.73689e+06	920546	4.60647	2.20366
P62805	Histone H4 OS=Homo sapiens GN=HIST1H4A PE=1 SV=2	8	3.90198e+06	1.43651e+06	2.66924e+06	6.33811e+06	5.76512e+06	6.05161e+06	2.26716	1.18089
Q86YZ3	Hornerin OS=Homo sapiens GN=HRNR PE=1 SV=2	6	225811	142652	184232	315647	378653	347150	1.88431	0.91404
P01876	Ig alpha-1 chain C region OS=Homo sapiens GN=IGHA1 PE=1 SV=2	29	4.84781e+09	4.57018e+09	4.709e+09	2.40275e+09	2.50141e+09	2.45208e+09	0.520722	-0.941416
P01877	Ig alpha-2 chain C region OS=Homo sapiens GN=IGHA2 PE=1 SV=3	24	3.34579e+08	3.1722e+08	3.259e+08	2.0626e+08	176393493	1.91327e+08	0.587073	-0.768388
P01857	Ig gamma-1 chain C region OS=Homo sapiens GN=IGHG1 PE=1 SV=1	21	2.90124e+08	2.5883e+08	2.74477e+08	1.31042e+08	1.25894e+08	1.28468e+08	0.468047	-1.09528
P01859	Ig gamma-2 chain C region OS=Homo sapiens GN=IGHG2 PE=1 SV=2	19	5.43808e+07	5.46922e+07	5.45365e+07	3.10604e+07	3.00977e+07	3.05791e+07	0.560709	-0.834676
P01860	Ig gamma-3 chain C region OS=Homo sapiens GN=IGHG3 PE=1 SV=2	20	9.92448e+07	8.45163e+07	9.18805e+07	3.02001e+07	3.4956e+07	3.2578e+07	0.35457	-1.49586
P01861	Ig gamma-4 chain C region OS=Homo sapiens GN=IGHG4 PE=1 SV=1	17	5.00048e+08	3.94652e+08	4.4735e+08	1.70693e+08	1.55609e+08	1.63151e+08	0.364706	-1.4552
P01834	Ig kappa chain C region OS=Homo sapiens GN=IGKC PE=1 SV=1	15	4.68077e+08	4.68281e+08	4.68179e+08	2.03266e+08	2.10061e+08	2.06664e+08	0.44142	-1.17978
P01593	Ig kappa chain V-I region AG OS=Homo sapiens PE=1 SV=1	2	248137	222842	235490	1.04761e+06	1.66978e+06	1.3587e+06	5.76966	2.52849
P01597	Ig kappa chain V-I region DEE OS=Homo sapiens PE=1 SV=1	3	5.48366e+06	3.66606e+06	4.57486e+06	1.50119e+06	1.00638e+06	1.25378e+06	0.27406	-1.86744
P01600	Ig kappa chain V-I region Hau OS=Homo sapiens PE=1 SV=1	2	5.48366e+06	3.60224e+06	4.54295e+06	1.50119e+06	862277	1.18173e+06	0.260125	-1.94272
P01606	Ig kappa chain V-I region OU OS=Homo sapiens PE=1 SV=1	2	5.48366e+06	3.60224e+06	4.54295e+06	1.50119e+06	862277	1.18173e+06	0.260125	-1.94272
P80362	Ig kappa chain V-I region WAT OS=Homo sapiens PE=1 SV=1	2	5.48366e+06	3.60224e+06	4.54295e+06	1.50119e+06	862277	1.18173e+06	0.260125	-1.94272
P01614	Ig kappa chain V-II region Cum OS=Homo sapiens PE=1 SV=1	2	1.12039e+07	7631838	9.41786e+06	4.21756e+06	6840415	5.52899e+06	0.587075	-0.768384
P01615	Ig kappa chain V-II region FR OS=Homo sapiens PE=1 SV=1	2	1.47747e+06	1.35817e+06	1.41782e+06	217469	157228	187349	0.132138	-2.91988
P06309	Ig kappa chain V-II region GM607 (Fragment) OS=Homo sapiens PE=4 SV=1	2	1.12039e+07	7631838	9.41786e+06	4.21756e+06	6840415	5.52899e+06	0.587075	-0.768384
P06310	Ig kappa chain V-II region RPMI 6410 OS=Homo sapiens PE=4 SV=1	3	6.99144e+07	5.1742e+07	60828228	1.11023e+07	1.37456e+07	1.2424e+07	0.204247	-2.29162
P01617	Ig kappa chain V-II region TEW OS=Homo sapiens PE=1 SV=1	3	1.22051e+07	8.67965e+06	1.04424e+07	5.20636e+06	7.81644e+06	6.5114e+06	0.623555	-0.681412
P04206	Ig kappa chain V-III region GOL OS=Homo sapiens PE=1 SV=1	7	128362	139581	133971	71471.9	120161	95816.5	0.715203	-0.483576
P01621	Ig kappa chain V-III region NG9 (Fragment) OS=Homo sapiens PE=2 SV=1	3	2.29963e+06	985781	1.64271e+06	1731171	1.54938e+06	1.64027e+06	0.998519	-0.00213821
P01620	Ig kappa chain V-III region SIE OS=Homo sapiens PE=1 SV=1	6	5.74388e+07	5.81273e+07	5.77831e+07	2.00458e+07	2.10944e+07	2.05701e+07	0.355988	-1.4901
P01622	Ig kappa chain V-III region Ti OS=Homo sapiens PE=1 SV=1	5	4.98128e+07	4.741e+07	4.86114e+07	1.50571e+07	1.60488e+07	1.5553e+07	0.319944	-1.64411
P04433	Ig kappa chain V-III region VG (Fragment) OS=Homo sapiens PE=1 SV=1	2	2.92022e+07	2.18651e+07	25533668	1.07132e+07	10046853	1.038e+07	0.406524	-1.29859
P04434	Ig kappa chain V-III region VH (Fragment) OS=Homo sapiens PE=4 SV=1	2	5.44638e+07	3.71432e+07	4.58035e+07	2.56498e+07	2.64433e+07	2.60466e+07	0.568659	-0.814364
P01623	Ig kappa chain V-III region WOL OS=Homo sapiens PE=1 SV=1	8	8.96317e+07	9.18647e+07	9.07482e+07	6.08319e+07	7.57286e+07	6.82803e+07	0.752415	-0.4104
P04211	Ig lambda chain V region 4A OS=Homo sapiens PE=4 SV=1	2	44354162	3.31736e+07	3.87639e+07	1.14896e+07	1.15931e+07	1.15413e+07	0.297734	-1.7479
P06316	Ig lambda chain V-I region BL2 OS=Homo sapiens PE=2 SV=1	3	1.10791e+07	7.53994e+06	9.30952e+06	712717	417118	564918	0.0606817	-4.04259
P01700	Ig lambda chain V-I region HA OS=Homo sapiens PE=1 SV=1	2	47669576	45608982	46639279	5.48029e+06	6105865	5.79308e+06	0.12421	-3.00914
P04208	Ig lambda chain V-I region WAH OS=Homo sapiens PE=1 SV=1	4	2.45343e+07	1.45727e+07	1.95535e+07	2.10978e+06	1.67686e+06	1.89332e+06	0.0968278	-3.36843
P80748	Ig lambda chain V-III region LOI OS=Homo sapiens PE=1 SV=1	2	1.33951e+07	1.20918e+07	1.27435e+07	9.38898e+06	9849289	9.61914e+06	0.754827	-0.405782
P01714	Ig lambda chain V-III region SH OS=Homo sapiens PE=1 SV=1	2	2.39235e+07	2.60465e+07	2.4985e+07	1.40173e+07	1.278e+07	1.33987e+07	0.536269	-0.898972
P0CG04	Ig lambda-1 chain C regions OS=Homo sapiens GN=IGLC1 PE=1 SV=1	13	1.24434e+09	1.36605e+09	1.30519e+09	1.02379e+09	8.67898e+08	9.45842e+08	0.724676	-0.464593
P0CG05	Ig lambda-2 chain C regions OS=Homo sapiens GN=IGLC2 PE=1 SV=1	13	2.99795e+08	2.80284e+08	2.9004e+08	1.03865e+08	9.30183e+07	9.84415e+07	0.339407	-1.55891
P0CG06	Ig lambda-3 chain C regions OS=Homo sapiens GN=IGLC3 PE=1 SV=1	10	1.79621e+06	2935824	2.36602e+06	334178062	273347346	303762704	128.386	7.00434
P0CF74	Ig lambda-6 chain C region OS=Homo sapiens GN=IGLC6 PE=4 SV=1	6	5.9075e+07	4.72365e+07	5.31558e+07	5.15437e+06	6.23146e+06	5.69292e+06	0.107099	-3.22299
A0M8Q6	Ig lambda-7 chain C region OS=Homo sapiens GN=IGLC7 PE=4 SV=2	6	4630886	4.02184e+06	4.32636e+06	276722	292240	284481	0.0657552	-3.92675
P01871	Ig mu chain C region OS=Homo sapiens GN=IGHM PE=1 SV=3	24	1.55092e+08	1.3537e+08	1.45231e+08	4.67638e+07	4.54757e+07	4.61198e+07	0.317562	-1.65489
P04220	Ig mu heavy chain disease protein OS=Homo sapiens PE=1 SV=1	16	9.40785e+07	7.51434e+07	8.46109e+07	2.50225e+07	2.42524e+07	2.46375e+07	0.291185	-1.77999
Q9Y6R7	IgGFc-binding protein OS=Homo sapiens GN=FCGBP PE=1 SV=3	28	4.44675e+07	4.04278e+07	4.24476e+07	1.47124e+07	1.5346e+07	1.50292e+07	0.354064	-1.49792
P23083	Immunoglobulin heavy variable 1-2 OS=Homo sapiens GN=IGHV1-2 PE=1 SV=2	2	1.21254e+06	1.06149e+06	1.13701e+06	1.14499e+07	5.51861e+06	8.48426e+06	7.46188	2.89954
P01742	Immunoglobulin heavy variable 1-69 OS=Homo sapiens GN=IGHV1-69 PE=1 SV=2	2	310581	445986	378283	365111	173000	269056	0.711254	-0.491563
P01762	Immunoglobulin heavy variable 3-11 OS=Homo sapiens GN=IGHV3-11 PE=1 SV=2	3	1.8906e+07	1.68057e+07	17855884	2.81354e+07	3.25366e+07	3.0336e+07	1.69894	0.764632
P01764	Immunoglobulin heavy variable 3-23 OS=Homo sapiens GN=IGHV3-23 PE=1 SV=2	5	1.10366e+07	1.26367e+07	1.18367e+07	4.89705e+07	2.49713e+07	3.69709e+07	3.12342	1.64313
P01768	Immunoglobulin heavy variable 3-30 OS=Homo sapiens GN=IGHV3-30 PE=1 SV=2	5	1.10366e+07	1.26367e+07	1.18367e+07	4.89705e+07	2.49713e+07	3.69709e+07	3.12342	1.64313
P01763	Immunoglobulin heavy variable 3-48 OS=Homo sapiens GN=IGHV3-48 PE=1 SV=2	3	1.8906e+07	1.68057e+07	17855884	2.81354e+07	3.25366e+07	3.0336e+07	1.69894	0.764632
P01780	Immunoglobulin heavy variable 3-7 OS=Homo sapiens GN=IGHV3-7 PE=1 SV=2	5	2.20195e+07	1.87471e+07	2.03833e+07	2.81354e+07	3.25366e+07	3.0336e+07	1.48828	0.573644
P01591	Immunoglobulin J chain OS=Homo sapiens GN=JCHAIN PE=1 SV=4	11	3.49822e+08	2.47639e+08	2.98731e+08	3.91759e+08	3.86265e+08	3.89012e+08	1.30222	0.380968
P01599	Immunoglobulin kappa variable 1-17 OS=Homo sapiens GN=IGKV1-17 PE=1 SV=2	2	1.12104e+06	1.11618e+06	1.11861e+06	140235	180024	160129	0.14315	-2.8044
P01701	Immunoglobulin lambda variable 1-51 OS=Homo sapiens GN=IGLV1-51 PE=1 SV=2	3	1.10791e+07	7.53994e+06	9.30952e+06	712717	417118	564918	0.0606817	-4.04259
B9A064	Immunoglobulin lambda-like polypeptide 5 OS=Homo sapiens GN=IGLL5 PE=2 SV=2	14	1.27289e+09	1.39149e+09	1.33219e+09	1.03341e+09	8.76793e+08	9.55104e+08	0.716942	-0.480072
P19827	Inter-alpha-trypsin inhibitor heavy chain H1 OS=Homo sapiens GN=ITIH1 PE=1 SV=3	2	161895	198361	180128	86701.7	63480.6	75091.1	0.416876	-1.26231
P19823	Inter-alpha-trypsin inhibitor heavy chain H2 OS=Homo sapiens GN=ITIH2 PE=1 SV=2	4	867223	1.03653e+06	951879	531963	226957	379460	0.398643	-1.32683
P18510	Interleukin-1 receptor antagonist protein OS=Homo sapiens GN=IL1RN PE=1 SV=1	4	5.09504e+06	4.94607e+06	5.02056e+06	2.03813e+06	2.25435e+06	2.14624e+06	0.42749	-1.22604
P07476	Involucrin OS=Homo sapiens GN=IVL PE=1 SV=2	3	7.45166e+06	6.0632e+06	6.75743e+06	7.45655e+06	6394160	6.92535e+06	1.02485	0.0354135
P06870	Kallikrein-1 OS=Homo sapiens GN=KLK1 PE=1 SV=2	6	4.69137e+08	4.14411e+08	4.41774e+08	9.11246e+07	8.83867e+07	8.97556e+07	0.203171	-2.29923
Q9UBX7	Kallikrein-11 OS=Homo sapiens GN=KLK11 PE=1 SV=2	8	1.42752e+07	8.83237e+06	1.15538e+07	8.03061e+06	6.18567e+06	7.10814e+06	0.615221	-0.700824
Q9UKR3	Kallikrein-13 OS=Homo sapiens GN=KLK13 PE=2 SV=1	3	1.51215e+06	2.35757e+06	1.93486e+06	5.74196e+06	4.48954e+06	5.11575e+06	2.64399	1.40272
Q92876	Kallikrein-6 OS=Homo sapiens GN=KLK6 PE=1 SV=1	3	866526	630473	748500	315949	286208	301079	0.402243	-1.31386
P13645	Keratin, type I cytoskeletal 10 OS=Homo sapiens GN=KRT10 PE=1 SV=6	15	6.1694e+06	9.01791e+06	7.59365e+06	320199	565250	442725	0.0583019	-4.10031
P02533	Keratin, type I cytoskeletal 14 OS=Homo sapiens GN=KRT14 PE=1 SV=4	4	911460	1.09173e+06	1.00159e+06	115478	221360	168419	0.168151	-2.57217
P19012	Keratin, type I cytoskeletal 15 OS=Homo sapiens GN=KRT15 PE=1 SV=3	4	303402	308125	305764	287278	204852	246065	0.804754	-0.31338
P08779	Keratin, type I cytoskeletal 16 OS=Homo sapiens GN=KRT16 PE=1 SV=4	4	911460	1.09173e+06	1.00159e+06	115478	221360	168419	0.168151	-2.57217
Q04695	Keratin, type I cytoskeletal 17 OS=Homo sapiens GN=KRT17 PE=1 SV=2	3	562286	955750	759018	115478	221360	168419	0.221891	-2.17208
P08727	Keratin, type I cytoskeletal 19 OS=Homo sapiens GN=KRT19 PE=1 SV=4	3	562286	955750	759018	115478	221360	168419	0.221891	-2.17208
Q2M2I5	Keratin, type I cytoskeletal 24 OS=Homo sapiens GN=KRT24 PE=1 SV=1	2	510833	920250	715541	162980	194956	178968	0.250116	-1.99933
Q7Z3Z0	Keratin, type I cytoskeletal 25 OS=Homo sapiens GN=KRT25 PE=1 SV=1	2	583512	254220	418866	33905.1	25012.3	29458.7	0.0703297	-3.82972
Q7Z3Y8	Keratin, type I cytoskeletal 27 OS=Homo sapiens GN=KRT27 PE=1 SV=2	2	583512	254220	418866	33905.1	25012.3	29458.7	0.0703297	-3.82972
Q7Z3Y7	Keratin, type I cytoskeletal 28 OS=Homo sapiens GN=KRT28 PE=1 SV=2	3	966513	995604	981059	149383	169778	159581	0.162662	-2.62005
P35527	Keratin, type I cytoskeletal 9 OS=Homo sapiens GN=KRT9 PE=1 SV=3	10	5.61456e+06	8.15366e+06	6.88411e+06	3.2219e+06	257510	1.7397e+06	0.252713	-1.98443
Q9NSB2	Keratin, type II cuticular Hb4 OS=Homo sapiens GN=KRT84 PE=2 SV=2	3	661695	637285	649490	49907.9	19473.5	34690.7	0.0534122	-4.22669
P04264	Keratin, type II cytoskeletal 1 OS=Homo sapiens GN=KRT1 PE=1 SV=6	26	1.39555e+07	1.1479e+07	1.27173e+07	2.06087e+06	2.14848e+06	2.10468e+06	0.165498	-2.59512
P35908	Keratin, type II cytoskeletal 2 epidermal OS=Homo sapiens GN=KRT2 PE=1 SV=2	12	4.50262e+06	4.90762e+06	4.70512e+06	49907.9	121231	85569.5	0.0181864	-5.78099
Q01546	Keratin, type II cytoskeletal 2 oral OS=Homo sapiens GN=KRT76 PE=1 SV=2	6	3.64746e+06	3.80411e+06	3.72579e+06	49907.9	19473.5	34690.7	0.00931097	-6.74685
P12035	Keratin, type II cytoskeletal 3 OS=Homo sapiens GN=KRT3 PE=1 SV=3	4	3.28792e+06	3.68863e+06	3.48827e+06	49907.9	19473.5	34690.7	0.00994494	-6.65182
O95678	Keratin, type II cytoskeletal 75 OS=Homo sapiens GN=KRT75 PE=1 SV=2	4	661695	637285	649490	49907.9	19473.5	34690.7	0.0534122	-4.22669
Q5XKE5	Keratin, type II cytoskeletal 79 OS=Homo sapiens GN=KRT79 PE=1 SV=2	3	661695	637285	649490	49907.9	19473.5	34690.7	0.0534122	-4.22669
P01042	Kininogen-1 OS=Homo sapiens GN=KNG1 PE=1 SV=2	3	6.05474e+06	5.5373e+06	5.79602e+06	7.84301e+06	6.94339e+06	7.3932e+06	1.27557	0.351137
P22079	Lactoperoxidase OS=Homo sapiens GN=LPO PE=1 SV=2	29	1.72686e+08	1.76763e+08	1.74724e+08	1.10258e+08	1.07197e+08	1.08727e+08	0.622278	-0.684369
P02788	Lactotransferrin OS=Homo sapiens GN=LTF PE=1 SV=6	76	2.16015e+09	2.07644e+09	2.11829e+09	8.26363e+08	8.37854e+08	8.32108e+08	0.39282	-1.34806
P02750	Leucine-rich alpha-2-glycoprotein OS=Homo sapiens GN=LRG1 PE=1 SV=2	8	1.02421e+07	8.52669e+06	9.3844e+06	3.59093e+06	3.59704e+06	3.59398e+06	0.382974	-1.38468
P30740	Leukocyte elastase inhibitor OS=Homo sapiens GN=SERPINB1 PE=1 SV=1	15	1.56948e+07	1.72709e+07	1.64829e+07	4.70112e+06	4.95939e+06	4.83025e+06	0.293047	-1.7708
P09960	Leukotriene A-4 hydrolase OS=Homo sapiens GN=LTA4H PE=1 SV=2	7	953405	1.23719e+06	1.0953e+06	683483	679031	681257	0.621985	-0.685048
P31025	Lipocalin-1 OS=Homo sapiens GN=LCN1 PE=1 SV=1	15	4.5793e+08	4.50066e+08	4.53998e+08	2.21625e+08	2.30615e+08	2.2612e+08	0.498064	-1.0056
P00338	L-lactate dehydrogenase A chain OS=Homo sapiens GN=LDHA PE=1 SV=2	9	1.49503e+07	1.84049e+07	1.66776e+07	1.00037e+07	1.21058e+07	1.10547e+07	0.662851	-0.593244
P08637	Low affinity immunoglobulin gamma Fc region receptor III-A OS=Homo sapiens GN=FCGR3A PE=1 SV=2	3	1.19233e+06	595097	893714	690055	1.30571e+06	997883	1.11656	0.159058
O95274	Ly6/PLAUR domain-containing protein 3 OS=Homo sapiens GN=LYPD3 PE=1 SV=2	4	2.41076e+07	1.97479e+07	2.19277e+07	1.56996e+07	1.72118e+07	1.64557e+07	0.750451	-0.41417
P61626	Lysozyme C OS=Homo sapiens GN=LYZ PE=1 SV=1	16	3.62045e+09	2.67858e+09	3.14952e+09	3.83356e+09	3.5816e+09	3.70758e+09	1.17719	0.235348
P14174	Macrophage migration inhibitory factor OS=Homo sapiens GN=MIF PE=1 SV=4	2	4109877	3.52386e+06	3.81687e+06	2.7061e+06	3128434	2.91727e+06	0.764309	-0.387772
P40121	Macrophage-capping protein OS=Homo sapiens GN=CAPG PE=1 SV=2	5	3.04466e+06	2.63858e+06	2.84162e+06	821255	1.13773e+06	979494	0.344695	-1.53661
P08493	Matrix Gla protein OS=Homo sapiens GN=MGP PE=1 SV=2	2	2.3811e+06	1.83791e+06	2.10951e+06	805372	614305	709839	0.336495	-1.57134
P14780	Matrix metalloproteinase-9 OS=Homo sapiens GN=MMP9 PE=1 SV=3	14	1.93709e+07	1.67501e+07	1.80605e+07	8.12038e+06	7.57916e+06	7.84977e+06	0.434637	-1.20212
P01033	Metalloproteinase inhibitor 1 OS=Homo sapiens GN=TIMP1 PE=1 SV=1	6	1.44856e+07	1.30549e+07	1.37702e+07	1.09545e+07	9.07718e+06	1.00158e+07	0.727355	-0.459269
P26038	Moesin OS=Homo sapiens GN=MSN PE=1 SV=3	34	2.52468e+07	2.20998e+07	2.36733e+07	3.05953e+07	3.11279e+07	3.08616e+07	1.30365	0.382553
P98088	Mucin-5AC OS=Homo sapiens GN=MUC5AC PE=1 SV=4	5	3.06851e+07	2.7919e+07	2.9302e+07	1.08329e+07	7.55833e+06	9.19561e+06	0.313822	-1.67198
Q9HC84	Mucin-5B OS=Homo sapiens GN=MUC5B PE=1 SV=3	101	1.50421e+09	1.38962e+09	1.44691e+09	1.00906e+09	8.44082e+08	9.26572e+08	0.640379	-0.643003
Q8TAX7	Mucin-7 OS=Homo sapiens GN=MUC7 PE=1 SV=2	6	3.95231e+08	3.70732e+08	3.82982e+08	3.15511e+08	2.44004e+08	2.79757e+08	0.730472	-0.453099
P24158	Myeloblastin OS=Homo sapiens GN=PRTN3 PE=1 SV=3	3	1.00254e+07	1.25576e+07	1.12915e+07	2.99167e+06	4.07853e+06	3.5351e+06	0.313077	-1.67541
P05164	Myeloperoxidase OS=Homo sapiens GN=MPO PE=1 SV=1	29	4.02492e+07	3.59829e+07	3.81161e+07	2.01213e+07	2.11203e+07	2.06208e+07	0.541	-0.886299
P22894	Neutrophil collagenase OS=Homo sapiens GN=MMP8 PE=1 SV=1	2	425448	320225	372837	160910	118601	139755	0.374843	-1.41564
P59665	Neutrophil defensin 1 OS=Homo sapiens GN=DEFA1 PE=1 SV=1	4	256087608	287465818	271776713	3.56649e+08	301410663	3.2903e+08	1.21066	0.275796
P59666	Neutrophil defensin 3 OS=Homo sapiens GN=DEFA3 PE=1 SV=1	4	256087608	287465818	271776713	3.56649e+08	301410663	3.2903e+08	1.21066	0.275796
P08246	Neutrophil elastase OS=Homo sapiens GN=ELANE PE=1 SV=1	5	1.53307e+07	1.56149e+07	1.54728e+07	3.56026e+06	1.10075e+07	7.28388e+06	0.470754	-1.08695
P80188	Neutrophil gelatinase-associated lipocalin OS=Homo sapiens GN=LCN2 PE=1 SV=2	10	1.72042e+07	1.48718e+07	1.6038e+07	2.18281e+06	2.09521e+06	2.13901e+06	0.133371	-2.90648
P10153	Non-secretory ribonuclease OS=Homo sapiens GN=RNASE2 PE=1 SV=2	2	2239787	2.3454e+06	2.29259e+06	1.04937e+06	1.05884e+06	1.0541e+06	0.459787	-1.12096
Q02818	Nucleobindin-1 OS=Homo sapiens GN=NUCB1 PE=1 SV=4	12	2.68879e+07	2.74485e+07	2.71682e+07	8.37084e+06	7.67892e+06	8.02488e+06	0.295377	-1.75937
P80303	Nucleobindin-2 OS=Homo sapiens GN=NUCB2 PE=1 SV=2	21	8.85809e+07	7.61828e+07	8.23818e+07	1.36052e+07	9.01544e+06	1.13103e+07	0.137292	-2.86468
P15531	Nucleoside diphosphate kinase A OS=Homo sapiens GN=NME1 PE=1 SV=1	4	2.11186e+06	1.79311e+06	1.95248e+06	1.93165e+06	2.22487e+06	2.07826e+06	1.06442	0.0900661
P22392	Nucleoside diphosphate kinase B OS=Homo sapiens GN=NME2 PE=1 SV=1	5	2.68679e+06	2.4661e+06	2.57645e+06	2.10915e+06	2.46831e+06	2.28873e+06	0.888327	-0.170837
P04746	Pancreatic alpha-amylase OS=Homo sapiens GN=AMY2A PE=1 SV=2	46	118736	128033	123384	1.54946e+06	2.3032e+06	1.92633e+06	15.6125	3.96463
O75594	Peptidoglycan recognition protein 1 OS=Homo sapiens GN=PGLYRP1 PE=1 SV=1	6	2.09668e+06	2.40928e+06	2.25298e+06	1.3565e+07	1.07985e+07	1.21817e+07	5.40693	2.43481
P62937	Peptidyl-prolyl cis-trans isomerase A OS=Homo sapiens GN=PPIA PE=1 SV=2	11	9.56258e+06	8.11977e+06	8.84118e+06	8.97648e+06	9.00139e+06	8.98894e+06	1.01671	0.0239116
Q9Y536	Peptidyl-prolyl cis-trans isomerase A-like 4A OS=Homo sapiens GN=PPIAL4A PE=2 SV=1	2	2.07397e+06	1.57867e+06	1.82632e+06	701809	832096	766953	0.419944	-1.25173
P23284	Peptidyl-prolyl cis-trans isomerase B OS=Homo sapiens GN=PPIB PE=1 SV=2	9	8.5399e+07	9.16068e+07	8.85029e+07	4.20035e+07	3.08065e+07	3.6405e+07	0.411342	-1.28159
P62942	Peptidyl-prolyl cis-trans isomerase FKBP1A OS=Homo sapiens GN=FKBP1A PE=1 SV=2	4	506088	330824	418456	475233	214950	345092	0.824678	-0.278097
P32119	Peroxiredoxin-2 OS=Homo sapiens GN=PRDX2 PE=1 SV=5	2	1.0455e+06	779658	912580	485051	500951	493001	0.540228	-0.88836
P30086	Phosphatidylethanolamine-binding protein 1 OS=Homo sapiens GN=PEBP1 PE=1 SV=3	5	1.40021e+06	1.20503e+06	1.30262e+06	984285	1.05552e+06	1.0199e+06	0.782961	-0.352987
Q96G03	Phosphoglucomutase-2 OS=Homo sapiens GN=PGM2 PE=1 SV=4	2	474190	242905	358547	284978	184826	234902	0.655149	-0.610106
P00558	Phosphoglycerate kinase 1 OS=Homo sapiens GN=PGK1 PE=1 SV=3	18	2.0507e+07	1.48066e+07	1.76568e+07	2.42127e+07	2.10969e+07	2.26548e+07	1.28307	0.359596
P18669	Phosphoglycerate mutase 1 OS=Homo sapiens GN=PGAM1 PE=1 SV=2	10	3.92174e+06	3.99428e+06	3.95801e+06	8.00153e+06	1.50291e+07	1.15153e+07	2.90937	1.54071
P15259	Phosphoglycerate mutase 2 OS=Homo sapiens GN=PGAM2 PE=1 SV=3	5	2.99832e+06	3.28523e+06	3.14178e+06	5.84024e+06	1.29662e+07	9.40319e+06	2.99295	1.58157
P55058	Phospholipid transfer protein OS=Homo sapiens GN=PLTP PE=1 SV=1	2	475033	396117	435575	1.91809e+06	1.42388e+06	1.67099e+06	3.83628	1.93971
P05155	Plasma protease C1 inhibitor OS=Homo sapiens GN=SERPING1 PE=1 SV=2	3	4.35826e+06	4.27523e+06	4.31674e+06	372975	249558	311266	0.0721068	-3.79372
P00747	Plasminogen OS=Homo sapiens GN=PLG PE=1 SV=2	2	881076	960533	920804	139043	144778	141910	0.154116	-2.69792
P13796	Plastin-2 OS=Homo sapiens GN=LCP1 PE=1 SV=6	17	1.8019e+07	1.43823e+07	1.62006e+07	1.05497e+07	6.3456e+06	8.44763e+06	0.521438	-0.939433
P13797	Plastin-3 OS=Homo sapiens GN=PLS3 PE=1 SV=4	3	358563	352213	355388	49672.8	51847.3	50760	0.14283	-2.80763
P01833	Polymeric immunoglobulin receptor OS=Homo sapiens GN=PIGR PE=1 SV=4	57	2.01497e+09	2.04482e+09	2.02989e+09	1.27896e+09	1.36742e+09	1.32319e+09	0.651851	-0.617386
Q6S8J3	POTE ankyrin domain family member E OS=Homo sapiens GN=POTEE PE=1 SV=3	6	9.51979e+07	1.2385e+08	1.09524e+08	1.33242e+08	1.64072e+08	1.48657e+08	1.3573	0.440743
A5A3E0	POTE ankyrin domain family member F OS=Homo sapiens GN=POTEF PE=1 SV=2	6	9.51979e+07	1.2385e+08	1.09524e+08	1.33242e+08	1.64072e+08	1.48657e+08	1.3573	0.440743
P0CG38	POTE ankyrin domain family member I OS=Homo sapiens GN=POTEI PE=3 SV=1	5	9.23381e+07	1.21526e+08	1.06932e+08	1.31031e+08	1.61485e+08	1.46258e+08	1.36776	0.45182
P0CG39	POTE ankyrin domain family member J OS=Homo sapiens GN=POTEJ PE=3 SV=1	4	6.1954e+07	6.69309e+07	6.44425e+07	9.83854e+07	1.20807e+08	1.09596e+08	1.70068	0.766111
P20742	Pregnancy zone protein OS=Homo sapiens GN=PZP PE=1 SV=4	3	2.83414e+06	1.81547e+06	2.3248e+06	552086	536885	544486	0.234207	-2.09414
Q8N0Y7	Probable phosphoglycerate mutase 4 OS=Homo sapiens GN=PGAM4 PE=3 SV=1	4	614455	459522	536989	2.31811e+06	2.02241e+06	2.17026e+06	4.04154	2.01491
P07737	Profilin-1 OS=Homo sapiens GN=PFN1 PE=1 SV=2	15	9.37981e+07	8.3298e+07	8.85481e+07	1.75677e+08	1.23261e+08	1.49469e+08	1.688	0.755314
P12273	Prolactin-inducible protein OS=Homo sapiens GN=PIP PE=1 SV=1	12	4.14899e+08	3.97641e+08	4.0627e+08	1.93083e+08	1.89885e+08	1.91484e+08	0.471322	-1.08521
Q6MZM9	Proline-rich protein 27 OS=Homo sapiens GN=PRR27 PE=2 SV=1	2	1.49565e+07	1.28893e+07	13922890	1.43004e+06	2.10699e+06	1.76852e+06	0.127022	-2.97685
Q16378	Proline-rich protein 4 OS=Homo sapiens GN=PRR4 PE=1 SV=3	2	1.18743e+07	1.0806e+07	1.13401e+07	2.20546e+06	2.03246e+06	2.11896e+06	0.186855	-2.42001
O43490	Prominin-1 OS=Homo sapiens GN=PROM1 PE=1 SV=1	2	1.69759e+06	1.57645e+06	1.63702e+06	275715	309836	292776	0.178847	-2.4832
P07602	Prosaposin OS=Homo sapiens GN=PSAP PE=1 SV=2	13	8.01329e+07	5.91639e+07	6.96484e+07	1.11749e+07	1.6736e+07	1.39554e+07	0.20037	-2.31926
P02760	Protein AMBP OS=Homo sapiens GN=AMBP PE=1 SV=1	3	1.08758e+06	639073	863326	355487	385825	370656	0.429335	-1.21983
Q99497	Protein deglycase DJ-1 OS=Homo sapiens GN=PARK7 PE=1 SV=2	4	1.16031e+06	1.49239e+06	1.32635e+06	524410	662357	593383	0.44738	-1.16043
P07237	Protein disulfide-isomerase OS=Homo sapiens GN=P4HB PE=1 SV=3	9	4.89091e+06	5.00301e+06	4.94696e+06	7.21492e+06	6.12715e+06	6.67103e+06	1.34851	0.431368
P58499	Protein FAM3B OS=Homo sapiens GN=FAM3B PE=1 SV=2	5	5.66591e+06	5.99322e+06	5.82956e+06	5.81118e+06	4.91524e+06	5.36321e+06	0.920002	-0.120291
Q96BQ1	Protein FAM3D OS=Homo sapiens GN=FAM3D PE=1 SV=1	3	7.98588e+06	6.72831e+06	7.35709e+06	3.6381e+06	4.23695e+06	3.93752e+06	0.535201	-0.901847
Q6P5S2	Protein LEG1 homolog OS=Homo sapiens GN=LEG1 PE=1 SV=2	14	3.03457e+08	2.79277e+08	2.91367e+08	1.92414e+08	1.85319e+08	1.88867e+08	0.648209	-0.62547
P31949	Protein S100-A11 OS=Homo sapiens GN=S100A11 PE=1 SV=2	4	3.99934e+07	3.82947e+07	3.91441e+07	2.14073e+07	1.98108e+07	2.06091e+07	0.526493	-0.925514
P80511	Protein S100-A12 OS=Homo sapiens GN=S100A12 PE=1 SV=2	5	8.2446e+06	1.08679e+07	9.55627e+06	8.23617e+06	6.50236e+06	7.36926e+06	0.771144	-0.374927
P31151	Protein S100-A7 OS=Homo sapiens GN=S100A7 PE=1 SV=4	5	4.87241e+06	3.48916e+06	4.18079e+06	1.21294e+06	673439	943188	0.225601	-2.14816
P05109	Protein S100-A8 OS=Homo sapiens GN=S100A8 PE=1 SV=1	12	5.04026e+07	4.60996e+07	4.82511e+07	1.91902e+08	1.38662e+08	1.65282e+08	3.42546	1.7763
P06702	Protein S100-A9 OS=Homo sapiens GN=S100A9 PE=1 SV=1	13	1.18495e+08	1.37879e+08	1.28187e+08	3.81427e+08	3.31249e+08	3.56338e+08	2.77983	1.475
Q9BYX7	Putative beta-actin-like protein 3 OS=Homo sapiens GN=POTEKP PE=5 SV=1	4	1.93691e+07	1.14891e+07	1.54291e+07	4.08642e+06	5.41887e+06	4.75265e+06	0.308031	-1.69885
Q5VTE0	Putative elongation factor 1-alpha-like 3 OS=Homo sapiens GN=EEF1A1P5 PE=5 SV=1	2	1.12161e+06	171657	646633	262693	445759	354226	0.547801	-0.868276
A8MUU1	Putative fatty acid-binding protein 5-like protein 3 OS=Homo sapiens GN=FABP5P3 PE=5 SV=1	3	1.90802e+06	2.56926e+06	2.23864e+06	1.10932e+06	1.71097e+06	1.41015e+06	0.629912	-0.666777
P48741	Putative heat shock 70 kDa protein 7 OS=Homo sapiens GN=HSPA7 PE=5 SV=2	5	5.1612e+06	6.57094e+06	5.86607e+06	7.32406e+06	7.12354e+06	7.2238e+06	1.23146	0.300364
B2RPK0	Putative high mobility group protein B1-like 1 OS=Homo sapiens GN=HMGB1P1 PE=5 SV=1	4	59047.3	100268	79657.4	1.40251e+06	83620.8	743067	9.32829	3.22161
Q5VSP4	Putative lipocalin 1-like protein 1 OS=Homo sapiens GN=LCN1P1 PE=5 SV=1	2	2.42655e+08	2.29016e+08	2.35836e+08	1.08856e+08	1.13908e+08	1.11382e+08	0.472288	-1.08226
O60361	Putative nucleoside diphosphate kinase OS=Homo sapiens GN=NME2P1 PE=5 SV=1	3	1.06259e+06	1.03204e+06	1.04731e+06	264543	377440	320991	0.30649	-1.70609
P30613	Pyruvate kinase PKLR OS=Homo sapiens GN=PKLR PE=1 SV=2	2	257682	191028	224355	1.0339e+06	756304	895101	3.98967	1.99627
P14618	Pyruvate kinase PKM OS=Homo sapiens GN=PKM PE=1 SV=4	28	7.42247e+06	5.86226e+06	6.64236e+06	2.51011e+07	2.66052e+07	2.58531e+07	3.89216	1.96057
P50395	Rab GDP dissociation inhibitor beta OS=Homo sapiens GN=GDI2 PE=1 SV=2	2	387797	238364	313080	74679.6	58885.4	66782.5	0.213308	-2.22899
P35241	Radixin OS=Homo sapiens GN=RDX PE=1 SV=1	9	9.64937e+06	7.57202e+06	8.6107e+06	1.3229e+07	1.3433e+07	1.3331e+07	1.54819	0.630584
P63000	Ras-related C3 botulinum toxin substrate 1 OS=Homo sapiens GN=RAC1 PE=1 SV=1	2	2.03878e+06	1.79527e+06	1.91702e+06	834706	111047	472877	0.246673	-2.01933
P15153	Ras-related C3 botulinum toxin substrate 2 OS=Homo sapiens GN=RAC2 PE=1 SV=1	5	2.20032e+06	1.8652e+06	2.03276e+06	3.56498e+06	1.42531e+06	2.49514e+06	1.22746	0.295679
P60763	Ras-related C3 botulinum toxin substrate 3 OS=Homo sapiens GN=RAC3 PE=1 SV=1	2	2.03878e+06	1.79527e+06	1.91702e+06	834706	111047	472877	0.246673	-2.01933
P51149	Ras-related protein Rab-7a OS=Homo sapiens GN=RAB7A PE=1 SV=1	2	648590	782649	715619	232461	161698	197079	0.275397	-1.86042
P52565	Rho GDP-dissociation inhibitor 1 OS=Homo sapiens GN=ARHGDIA PE=1 SV=3	7	1.54948e+06	1.16783e+06	1.35865e+06	1.34291e+06	2.88679e+06	2.11485e+06	1.55658	0.63838
P52566	Rho GDP-dissociation inhibitor 2 OS=Homo sapiens GN=ARHGDIB PE=1 SV=3	16	1.98607e+07	1.85363e+07	1.91985e+07	3.721e+07	3.05658e+07	3.38879e+07	1.76513	0.819774
P08134	Rho-related GTP-binding protein RhoC OS=Homo sapiens GN=RHOC PE=1 SV=1	4	368316	395301	381808	1.20758e+06	752024	979802	2.56621	1.35964
P34096	Ribonuclease 4 OS=Homo sapiens GN=RNASE4 PE=1 SV=3	7	8.93156e+06	9.73107e+06	9.33132e+06	1.09574e+07	1.02559e+07	1.06066e+07	1.13667	0.184814
O00584	Ribonuclease T2 OS=Homo sapiens GN=RNASET2 PE=1 SV=2	6	4.27172e+06	1.15062e+07	7.88897e+06	4.96219e+06	5.70044e+06	5331315	0.675793	-0.565346
Q8N474	Secreted frizzled-related protein 1 OS=Homo sapiens GN=SFRP1 PE=1 SV=1	3	3.96995e+06	3.697e+06	3.83347e+06	3.59456e+06	3.21608e+06	3.40532e+06	0.888311	-0.170863
Q9NQ38	Serine protease inhibitor Kazal-type 5 OS=Homo sapiens GN=SPINK5 PE=1 SV=2	7	5.00036e+06	4.3428e+06	4.67158e+06	2.48668e+06	3.72436e+06	3.10552e+06	0.664768	-0.589077
P02787	Serotransferrin OS=Homo sapiens GN=TF PE=1 SV=3	70	4.69377e+08	4.83855e+08	4.76616e+08	1.35375e+08	1.22221e+08	1.28798e+08	0.270234	-1.88772
P29508	Serpin B3 OS=Homo sapiens GN=SERPINB3 PE=1 SV=2	6	4.26366e+06	3.55686e+06	3.91026e+06	1.06335e+06	1.06497e+06	1.06416e+06	0.272146	-1.87755
P48594	Serpin B4 OS=Homo sapiens GN=SERPINB4 PE=1 SV=2	4	1.71577e+06	1.49214e+06	1.60395e+06	775403	612606	694004	0.432684	-1.20861
P36952	Serpin B5 OS=Homo sapiens GN=SERPINB5 PE=1 SV=2	2	974634	716559	845596	236230	303093	269662	0.318901	-1.64882
P02768	Serum albumin OS=Homo sapiens GN=ALB PE=1 SV=2	104	1.08705e+10	1.0734e+10	1.08023e+10	4.53221e+09	4.29016e+09	4.41118e+09	0.408357	-1.2921
P0DJI8	Serum amyloid A-1 protein OS=Homo sapiens GN=SAA1 PE=1 SV=1	2	2.00608e+06	968586	1.48733e+06	1.18116e+06	558684	869920	0.584885	-0.773774
Q9H299	SH3 domain-binding glutamic acid-rich-like protein 3 OS=Homo sapiens GN=SH3BGRL3 PE=1 SV=1	4	1.45086e+07	1.501e+07	1.47593e+07	4.20977e+07	4.40631e+07	4.30804e+07	2.91886	1.54541
P35326	Small proline-rich protein 2A OS=Homo sapiens GN=SPRR2A PE=1 SV=1	2	1.56677e+06	2.73311e+06	2.14994e+06	1.03789e+06	887769	962832	0.447841	-1.15894
P35325	Small proline-rich protein 2B OS=Homo sapiens GN=SPRR2B PE=2 SV=1	2	1.56677e+06	2.73311e+06	2.14994e+06	1.03789e+06	887769	962832	0.447841	-1.15894
P22532	Small proline-rich protein 2D OS=Homo sapiens GN=SPRR2D PE=2 SV=2	2	1.56677e+06	2.73311e+06	2.14994e+06	1.03789e+06	887769	962832	0.447841	-1.15894
P22531	Small proline-rich protein 2E OS=Homo sapiens GN=SPRR2E PE=2 SV=2	2	1.56677e+06	2.73311e+06	2.14994e+06	1.03789e+06	887769	962832	0.447841	-1.15894
Q9UBC9	Small proline-rich protein 3 OS=Homo sapiens GN=SPRR3 PE=1 SV=2	3	1.69743e+07	1.34859e+07	1.52301e+07	1.60192e+06	1.2521e+06	1.42701e+06	0.0936967	-3.41586
Q14515	SPARC-like protein 1 OS=Homo sapiens GN=SPARCL1 PE=1 SV=2	12	2.29935e+07	2.10477e+07	2.20206e+07	9.15573e+06	6.85323e+06	8.00448e+06	0.3635	-1.45997
P02814	Submaxillary gland androgen-regulated protein 3B OS=Homo sapiens GN=SMR3B PE=1 SV=2	2	1.13046e+06	1.08129e+06	1.10587e+06	50548.4	72898.8	61723.6	0.0558144	-4.16322
O00391	Sulfhydryl oxidase 1 OS=Homo sapiens GN=QSOX1 PE=1 SV=3	6	1.84821e+06	3.43078e+06	2.6395e+06	653078	580617	616847	0.233699	-2.09728
P00441	Superoxide dismutase [Cu-Zn] OS=Homo sapiens GN=SOD1 PE=1 SV=2	2	3.11832e+06	2.31751e+06	2.71791e+06	7.45133e+06	4.6284e+06	6.03987e+06	2.22224	1.15202
Q6UWP8	Suprabasin OS=Homo sapiens GN=SBSN PE=1 SV=2	16	9.70352e+07	9.91272e+07	9.80812e+07	1.93288e+06	1.38649e+06	1.65969e+06	0.0169215	-5.885
Q99536	Synaptic vesicle membrane protein VAT-1 homolog OS=Homo sapiens GN=VAT1 PE=1 SV=2	2	753821	785761	769791	543606	524665	534135	0.693871	-0.527261
Q9BRA2	Thioredoxin domain-containing protein 17 OS=Homo sapiens GN=TXNDC17 PE=1 SV=1	3	1.34504e+06	1.25766e+06	1.30135e+06	408720	299147	353933	0.271974	-1.87846
P10599	Thioredoxin OS=Homo sapiens GN=TXN PE=1 SV=3	7	7.16398e+07	7.0627e+07	7.11334e+07	6.54474e+06	6.51076e+06	6.52775e+06	0.0917677	-3.44587
P62328	Thymosin beta-4 OS=Homo sapiens GN=TMSB4X PE=1 SV=2	6	2.12867e+07	2.03223e+07	2.08045e+07	1.5698e+07	1.23247e+07	1.40114e+07	0.673478	-0.570298
P37837	Transaldolase OS=Homo sapiens GN=TALDO1 PE=1 SV=2	19	1.78461e+07	1.42071e+07	1.60266e+07	1.24576e+07	1.38433e+07	1.31505e+07	0.820539	-0.285356
P20061	Transcobalamin-1 OS=Homo sapiens GN=TCN1 PE=1 SV=2	8	6.27915e+07	5.59619e+07	5.93767e+07	2.18598e+07	2.08214e+07	2.13406e+07	0.359411	-1.47629
P61586	Transforming protein RhoA OS=Homo sapiens GN=RHOA PE=1 SV=1	7	3.69021e+06	4.39387e+06	4.04204e+06	5.8908e+06	3.20074e+06	4.54577e+06	1.12462	0.169441
P37802	Transgelin-2 OS=Homo sapiens GN=TAGLN2 PE=1 SV=3	4	854172	848650	851411	660213	577424	618818	0.726815	-0.460339
P29401	Transketolase OS=Homo sapiens GN=TKT PE=1 SV=3	25	4.10073e+07	4.15058e+07	4.12565e+07	3.97557e+07	4.23176e+07	4.10367e+07	0.99467	-0.00770973
P02766	Transthyretin OS=Homo sapiens GN=TTR PE=1 SV=1	7	1.69528e+07	1.02746e+07	1.36137e+07	3.78912e+06	2.24124e+06	3.01518e+06	0.221482	-2.17474
Q07654	Trefoil factor 3 OS=Homo sapiens GN=TFF3 PE=1 SV=1	3	3.18528e+07	3.19114e+07	3.18821e+07	1.93546e+07	1.62745e+07	1.78146e+07	0.558764	-0.83969
P60174	Triosephosphate isomerase OS=Homo sapiens GN=TPI1 PE=1 SV=3	15	5.22982e+07	4.31692e+07	4.77337e+07	3.89635e+07	2.88906e+07	3.39271e+07	0.710757	-0.492572
O75347	Tubulin-specific chaperone A OS=Homo sapiens GN=TBCA PE=1 SV=3	2	1.08374e+06	825500	954622	1.13487e+06	1.00797e+06	1.07142e+06	1.12235	0.166527
P50552	Vasodilator-stimulated phosphoprotein OS=Homo sapiens GN=VASP PE=1 SV=3	5	177518	121267	149392	1.95363e+06	2.93235e+06	2.44299e+06	16.3529	4.03147
P18206	Vinculin OS=Homo sapiens GN=VCL PE=1 SV=4	3	133270	58943.1	96106.6	420364	306287	363325	3.78044	1.91855
P02774	Vitamin D-binding protein OS=Homo sapiens GN=GC PE=1 SV=1	11	2.40266e+07	2.52049e+07	2.46157e+07	1.03903e+07	4.17534e+06	7.28285e+06	0.295861	-1.75701
Q14508	WAP four-disulfide core domain protein 2 OS=Homo sapiens GN=WFDC2 PE=1 SV=2	4	3.96222e+07	3.54295e+07	3.75258e+07	7.5464e+06	9.97925e+06	8.76283e+06	0.233514	-2.09842
O75083	WD repeat-containing protein 1 OS=Homo sapiens GN=WDR1 PE=1 SV=4	3	1.89344e+06	714879	1.30416e+06	211505	186240	198872	0.152491	-2.7132
P25311	Zinc-alpha-2-glycoprotein OS=Homo sapiens GN=AZGP1 PE=1 SV=2	34	9.85086e+08	8.47993e+08	9.1654e+08	3.7347e+08	2.85033e+08	3.29251e+08	0.359233	-1.47701
Q96DA0	Zymogen granule protein 16 homolog B OS=Homo sapiens GN=ZG16B PE=1 SV=3	6	8.61027e+07	6.55375e+07	7.58201e+07	5.58071e+06	8.04647e+06	6.81359e+06	0.0898652	-3.47609
