# Supplementary material for: In search of the altering salivary proteome in metastatic breast and ovarian cancers
Source: FASEB Bioadv. 2019 Jan 30;1(3):191–207. doi: 10.1096/fba.2018-00029 (PMC6996400; doi:10.1096/fba.2018-00029)
Supplement: Supplementary file 7 [file FBA2-1-191-s007.xlsx]

## Sheet: One way ANOVA-Table S6
Supplementary material, Table 6: One way ANOVA p value of significant proteins
Accession	p value
P02768	9.65717e-05
Q9HC84	0.00418254
P04745	0.000449293
P02788	9.52533e-05
P02787	6.26066e-05
P01833	0.0126538
P25311	0.00629912
P01877	0.00127803
P01876	0.00338829
P60709	4.41093e-05
P63261	0.0126958
P00738	0.000327703
P01024	0.00055129
P68032	0.00126829
P01009	0.0367096
P26038	9.93688e-05
P06733	0.000368765
P01834	0.00107753
Q9UGM3	0.0412895
P01037	0.00077062
P01023	0.000416697
P22079	0.000924805
P01036	0.00629202
P04075	0.000228307
P01871	0.00151349
P01857	0.000943061
P14618	7.14908e-05
P31025	0.000241847
P29401	0.000549554
P09228	0.000299027
Q9Y6R7	0.0413095
P01859	0.0002549
P05164	0.000878173
P54108	0.0592871
P80303	0.00166802
Q6UWP8	0.000229493
P0CG05	0.00242014
P0DMV9	0.0443537
P02647	0.00119391
P61626	0.522016
P04264	0.000508183
P01861	0.0398245
P06702	0.000487922
B9A064	0.114262
P69905	0.00136808
P02671	0.0836334
P01860	0.00263888
P0CG06	5.325e-05
P04406	0.00570414
P03973	0.000898504
P00558	0.00506116
P37837	0.00222464
P68871	2.67541e-05
P01034	0.0883527
P01591	0.280212
P04040	0.00095563
P07737	0.00595196
P60174	0.0176035
P02675	0.882907
P52566	0.000118776
P05109	0.00160077
P10909	0.488767
P06396	0.629493
P13796	0.00929972
P31146	0.003292
P12273	0.000119627
P30740	0.0046318
Q14515	0.0197369
P62937	0.000469332
Q6P5S2	0.185784
P13645	0.00254314
P07602	0.0115539
P11142	0.0103588
Q01469	0.216741
P15311	0.00735258
P23528	5.5148e-05
P23280	0.0116918
Q02818	0.00546122
Q8TAX7	0.00425167
P02042	0.00174783
P14780	0.000870162
Q8N4F0	0.048064
P52209	0.00195115
P08311	7.37463e-06
P61769	0.00273212
Q01518	0.00291152
Q96DR5	0.0036136
P02766	0.00674357
P18669	0.00899353
P49913	0.019446
P35908	0.000831534
P04080	1.35716e-05
P02763	0.521888
P62805	0.00675741
P20930	0.00797223
P00751	0.00815774
P01623	0.382337
P00450	5.78229e-05
Q9UBG3	0.00768016
P02774	0.0362953
P62328	0.000702425
P32926	0.00354797
P23284	0.00655647
P35527	0.226548
P80188	0.000161633
P16403	0.00551671
P31947	0.00987825
P20061	0.008036
Q9UBX7	0.459579
A8K2U0	0.00191095
P10599	0.000619113
Q02413	0.189115
P04217	0.0224435
P06870	0.000236837
Q96DA0	0.00124454
Q86YZ3	0.00374567
P28325	0.00307319
P01033	0.0451783
P02790	0.00105315
P00338	0.00101573
P01008	0.00232472
P02812	0.000507551
P04206	0.0588844
P07237	0.0614667
P06744	0.000535649
P11021	0.00243327
P19652	0.000163162
P15328	0.0933684
O75594	0.00036116
P52565	0.0431112
P02750	0.0046549
P29508	0.000143377
P34096	0.0114462
P32320	0.0138315
P01011	0.0334426
Q9NQ38	0.010459
P22528	2.36293e-05
P61586	0.0101412
P24158	0.00198349
P80511	0.0521075
P09960	0.000190384
Q08380	0.502198
P02679	0.060668
P04083	0.0764628
Q07654	0.15226
Q9H299	0.000936979
P01764	0.0486687
P07108	0.001086
P22392	0.000251524
P28799	0.857448
O95274	0.0133404
P02810	0.350003
P02765	0.00143038
Q8NBJ4	0.668455
Q02487	0.000213919
P08603	0.905966
P01780	0.0263645
P17931	0.00195988
P20160	0.593133
O00584	0.704275
P59665	0.0721423
O00391	0.0315769
P08246	0.07921
Q8TDL5	0.168427
P09211	0.00836238
P19957	0.131784
Q14019	0.00224843
Q14508	0.01563
P50552	0.0117184
P02749	0.00324549
O60814	0.00492981
P00441	0.0099731
P01617	0.044792
P15153	0.0149586
Q96BQ1	0.00914429
P31151	0.0140165
P12429	0.00088638
P01042	0.00362886
P07858	0.00141847
P40121	0.00156581
P15516	0.0671738
P19012	0.000820163
P08637	0.290219
P68431	0.00242588
Q9GZZ8	0.00147819
P0C0L4	0.73153
P58499	0.586018
P62942	0.0387436
P30086	7.58228e-05
P37802	0.00126803
P06310	0.00500887
Q99497	0.0114612
Q9UBC9	0.000111805
P18510	0.0101398
P23083	0.00349269
O75347	0.00568945
P61158	0.00436948
P01597	0.0387088
P27482	0.254375
P04208	0.00183084
P06316	0.00415021
Q9UKR3	0.00342673
P31949	7.88461e-05
P01593	0.00583029
P01742	0.000937843
P05204	0.0332614
P19823	0.198432
P0DJI8	0.511717
P01714	0.129311
P63104	0.0585491
P01621	0.684796
P0C0S8	0.000695873
P55058	0.0141413
Q05315	0.00109936
Q8N474	0.00897449
P18206	0.00944365
P52907	0.000146033
P47756	0.0118588
P04433	0.0348843
Q9BRA2	0.000595923
P07339	0.0473315
P05155	0.000504557
P05089	0.0442273
P10153	0.00108383
P01700	0.00113729
P14174	0.00251721
P16870	0.0200895
P80748	0.00574474
P02760	0.00235191
O75083	0.0699391
P06727	0.0223635
Q99536	0.00730533
Q92876	0.00556455
Q9UBR2	0.221245
P02814	0.000722221
Q6MZM9	0.00092619
Q16378	0.0919285
P00747	0.00562264
P50395	0.0147414
P22894	0.155241
P04899	0.0594593
O43490	0.00354911
P04434	0.239394
Q24JP5	0.291237
P08493	0.00488484
P19827	0.0036812
P51149	0.00117033
P59998	0.760309
P01599	0.00206072
Q96G03	0.0519936
P07711	0.0259705
P32119	0.0467315
Q14210	0.00929031
Q05639	0.367605
P04211	0.008492
P60022	0.114888
P36952	0.0101681
P43652	0.000632951
P01615	0.00110989
O95171	0.0175029
P09958	0.112489
Q06828	0.698572
P31997	0.0818276
Q9NYU2	0.00557558
P01602	0.000165615
P06312	0.0211232
P61160	0.0107696
P07477	0.00256933
P12109	0.286301
Q06323	0.0133303
Q96QR1	0.00513216
O95467	0.00253268
P26447	0.0133983
P01613	0.009579
P01703	0.453587
O14773	0.022047
P29373	0.0625403
P01715	0.00721872
Q04760	0.00415422
P01717	0.0254712
Q9NZT1	0.216829
P30044	0.45856
O14798	0.055932
O00592	0.002146
Q13231	0.00401042
Q9NQX5	0.039636
P02753	0.00846603
P00734	0.0479027
Q96DR8	0.00853434
P26640	0.000622014
P02808	0.789554
Q16651	0.00112266
Q99574	0.60822
A6NHG4	5.64404e-05
P62979	0.0200074
